# Supplementary material for: Genome-wide sweeps create ecological units in the human gut microbiome
Source: Nature. 2026 May 6;655(8121):202–9. doi: 10.1038/s41586-026-10476-w (PMC13322978; doi:10.1038/s41586-026-10476-w)
Supplement: Supplementary file 3 — Supplementary Tables 1–11. [file 41586_2026_10476_MOESM3_ESM.xlsx]

## Sheet: TableS1_taxa_classification
Table S1 Classification of all SGBs with more than 5 genomes
taxa	type
Agathobaculum butyriciproducens SGB14993	commensals
Alistipes shahii SGB2295	commensals
Alistipes onderdonkii SGB2303	commensals
Anaerobutyricum hallii SGB4532	commensals
Anaerostipes hadrus SGB4540	commensals
Bacillus cereus SGB7697	commensals
Bacillus cereus SGB7703	commensals
bacterium OL 1 SGB14389	commensals
Bacteroides eggerthii SGB1829	commensals
Bacteroides stercoris SGB1830	commensals
Bacteroides uniformis SGB1836	commensals
Bacteroides cellulosilyticus SGB1844	commensals
Bacteroides intestinalis SGB1846	commensals
Bacteroides fragilis SGB1853	commensals
Bacteroides fragilis SGB1855	commensals
Bacteroides salyersiae SGB1857	commensals
Bacteroides nordii SGB1858	commensals
Bacteroides faecis SGB1860	commensals
Bacteroides thetaiotaomicron SGB1861	commensals
Bacteroides xylanisolvens SGB1867	commensals
Bacteroides ovatus SGB1871	commensals
Bacteroides caccae SGB1877	commensals
Bifidobacterium dentium SGB17234	commensals
Bifidobacterium catenulatum SGB17241	commensals
Blautia obeum SGB4811	commensals
Blautia obeum SGB4814	commensals
Blautia faecis SGB4820	commensals
Blautia massiliensis SGB4826	commensals
Blautia sp MSK 20 85 SGB4828	commensals
Blautia luti SGB4829	commensals
Blautia wexlerae SGB4837	commensals
Butyricicoccus sp AM29 23AC SGB14991	commensals
Butyricimonas faecalis SGB1782	commensals
Butyricimonas virosa SGB1784	commensals
Campylobacter concisus SGB19351	commensals
Clostridiales bacterium VE202 09 SGB4530	commensals
Clostridium fessum SGB4705	commensals
Clostridium sp AF20 17LB SGB4714	commensals
Clostridium sp AF12 19 SGB4715	commensals
Clostridium sp AM22 11AC SGB4749	commensals
Clostridium sp AF34 10BH SGB4914	commensals
Clostridium sp AF15 49 SGB5111	commensals
Clostridium butyricum SGB6170	commensals
Clostridium paraputrificum SGB6187	commensals
Clostridium perfringens SGB6191	commensals
Clostridium baratii SGB6194	commensals
Clostridium botulinum SGB6220	commensals
Collinsella sp AF18 33LB SGB14425	commensals
Collinsella aerofaciens SGB14546	commensals
Coprococcus comes SGB4577	commensals
Coprococcus catus SGB4670	commensals
Coprococcus eutactus SGB5117	commensals
Coprococcus eutactus SGB5121	commensals
Cutibacterium acnes SGB16955	commensals
Dorea sp AF36 15AT SGB4552	commensals
Dorea formicigenerans SGB4575	commensals
Dorea longicatena SGB4581	commensals
Dorea longicatena SGB4582	commensals
Eggerthella lenta SGB14809	commensals
Eisenbergiella massiliensis SGB4987	commensals
Eisenbergiella tayi SGB4988	commensals
Enterobacter hormaechei SGB10130	commensals
Enterobacter kobei SGB10133	commensals
Enterocloster bolteae SGB4758	commensals
Enterocloster clostridioformis SGB4760	commensals
Enterocloster citroniae SGB4761	commensals
Enterocloster aldensis SGB4762	commensals
Enterococcus avium SGB7931	commensals
Enterococcus gallinarum SGB7951	commensals
Enterococcus casseliflavus SGB7952	commensals
Enterococcus faecalis SGB7962	commensals
Enterococcus faecium SGB7967	commensals
Clostridium innocuum SGB4037	commensals
Erysipelatoclostridium ramosum SGB6744	commensals
Eubacteriaceae bacterium SGB5043	commensals
Eubacterium sp NSJ 61 SGB4040	commensals
Eubacterium ventriosum SGB5045	commensals
Faecalibacillus faecis SGB6750	commensals
Faecalibacillus intestinalis SGB6754	commensals
Faecalibacterium prausnitzii SGB15316	commensals
Faecalibacterium prausnitzii SGB15318	commensals
Faecalibacterium prausnitzii SGB15332	commensals
Faecalibacterium prausnitzii SGB15342	commensals
Faecalicatena fissicatena SGB4871	commensals
Faecalimonas umbilicata SGB4583	commensals
Firmicutes bacterium AF16 15 SGB4993	commensals
Flavonifractor plautii SGB15132	commensals
Fusicatenibacter saccharivorans SGB4874	commensals
Fusobacterium nucleatum SGB6007	commensals
Fusobacterium varium SGB6038	commensals
Hungatella hathewayi SGB4742	commensals
Klebsiella michiganensis SGB10119	commensals
Clostridium scindens SGB4630	commensals
Clostridium symbiosum SGB4699	commensals
Lachnospira eligens SGB5082	commensals
Lachnospiraceae bacterium SGB4767	commensals
Lachnospiraceae bacterium SGB47951	commensals
Lachnospiraceae bacterium SGB4834	commensals
Eubacterium rectale SGB4933	commensals
Lacrimispora amygdalina SGB4716	commensals
Lacrimispora celerecrescens SGB4868	commensals
Ligilactobacillus ruminis SGB7061	commensals
Lactobacillus mucosae SGB7088	commensals
Longicatena caecimuris SGB4041	commensals
Ruminococcus torques SGB4563	commensals
Ruminococcus gnavus SGB4584	commensals
Ruminococcus torques SGB4608	commensals
Megamonas funiformis SGB6962	commensals
Morganella morganii SGB10028	commensals
Odoribacter splanchnicus SGB1790	commensals
Parabacteroides distasonis SGB1934	commensals
Parabacteroides goldsteinii SGB1941	commensals
Parabacteroides massiliensis SGB1945	commensals
Parabacteroides johnsonii SGB1948	commensals
Parabacteroides merdae SGB1949	commensals
Phocaeicola massiliensis SGB1812	commensals
Phocaeicola vulgatus SGB1814	commensals
Phocaeicola plebeius SGB1899	commensals
Phocaeicola plebeius SGB1903	commensals
Prevotella hominis SGB1617	commensals
Prevotella copri SGB1626	commensals
Prevotella copri SGB1644	commensals
Proteus mirabilis SGB9992	commensals
Roseburia sp AF02 12 SGB4938	commensals
Roseburia inulinivorans SGB4940	commensals
Roseburia intestinalis SGB4951	commensals
Clostridium leptum SGB14853	commensals
Ruminococcus bicirculans SGB4262	commensals
Ruminococcus bromii SGB4285	commensals
Ruthenibacterium lactatiformans SGB15271	commensals
Sellimonas intestinalis SGB4617	commensals
Streptococcus salivarius SGB8007	commensals
Streptococcus gallolyticus SGB8018	commensals
Streptococcus equinus SGB8022	commensals
Streptococcus anginosus SGB8028	commensals
Streptococcus sp I P16 SGB8057	commensals
Streptococcus parasanguinis SGB8071	commensals
Sutterella wadsworthensis SGB9283	commensals
Turicibacter sanguinis SGB6846	commensals
Tyzzerella nexilis SGB4588	commensals
Veillonella parvula SGB6939	commensals
Acinetobacter baumannii SGB10343	pathogen
Acinetobacter nosocomialis SGB10344	pathogen
Acinetobacter pittii SGB10346	pathogen
Acinetobacter radioresistens SGB10375	pathogen
Campylobacter coli SGB19443	pathogen
Campylobacter jejuni SGB19444	pathogen
Clostridioides difficile SGB6136	pathogen
Cronobacter sakazakii SGB10090	pathogen
Escherichia coli SGB10068s	pathogen
Klebsiella variicola SGB10114	pathogen
Klebsiella pneumoniae SGB10115	pathogen
Listeria monocytogenes SGB7535	pathogen
Pseudomonas aeruginosa SGB12320	pathogen
Salmonella enterica SGB10073	pathogen
Staphylococcus aureus SGB7852	pathogen
Vibrio cholerae SGB9862	pathogen
Vibrio parahaemolyticus SGB9894	pathogen
Yersinia enterocolitica SGB10220	pathogen
Bifidobacterium pseudocatenulatum SGB17237	probiotics
Bifidobacterium adolescentis SGB17244	probiotics
Bifidobacterium breve SGB17247	probiotics
Bifidobacterium longum SGB17248	probiotics
Bifidobacterium bifidum SGB17256	probiotics
Bifidobacterium animalis SGB17278	probiotics
Lacticaseibacillus paracasei SGB7142	probiotics
Lacticaseibacillus rhamnosus SGB7144	probiotics
Lactiplantibacillus plantarum SGB7202	probiotics
Lactobacillus gasseri SGB7038	probiotics
Lactobacillus acidophilus SGB7044	probiotics
Lactococcus petauri SGB7980	probiotics
Lactococcus lactis SGB7985	probiotics
Levilactobacillus brevis SGB7196	probiotics
Ligilactobacillus salivarius SGB7082	probiotics
Limosilactobacillus fermentum SGB7106	probiotics
Weissella cibaria SGB7114	probiotics

## Sheet: TableS2_sweep_summary_values
Table S2 Summary of GWSS characteristics
Category	Family	Genus	Species	SGB	Sweep	Sweep size	max_dist	mean_dist	max_SNP	mean_SNP	Tajima's D	Pval.beta	number of genes with dN/dS>2
commensals	f__Enterobacteriaceae	g__Enterobacter	s__Enterobacter_hormaechei	SGB10130	SGB10130_cfsweep_5	8	0.00388024	0.00350744	12672.5	11453.8	-0.129592	0.949716	4
commensals	f__Bacteria_unclassified	g__Bacteria_unclassified	s__bacterium_OL_1	SGB14389	SGB14389_sweep_1	3	0.000506778	0.000338139	1067.63	712.493	NA	NA	0
commensals	f__Eggerthellaceae	g__Eggerthella	s__Eggerthella_lenta	SGB14809	SGB14809_cfsweep_2	3	0.000474622	0.000337917	1271.08	905.175	NA	NA	0
commensals	f__Ruminococcaceae	g__Ruminococcaceae_unclassified	s__Clostridium_leptum	SGB14853	SGB14853_sweep_1	3	1.51e-06	1.01e-06	4.032	2.68882	NA	NA	2
commensals	f__Ruminococcaceae	g__Agathobaculum	s__Agathobaculum_butyriciproducens	SGB14993	SGB14993_cfsweep_3	4	0.00014915	0.000125488	245.095	206.178	-0.634926	0.998524	0
commensals	f__Odoribacteraceae	g__Butyricimonas	s__Butyricimonas_virosa	SGB1784	SGB1784_sweep_1	3	0.000346581	0.000299909	1568.7	1357.84	NA	NA	92
commensals	f__Bacteroidales_unclassified	g__Phocaeicola	s__Phocaeicola_massiliensis	SGB1812	SGB1812_sweep_1	7	0.000348483	0.000141963	1283.26	524.31	-0.662716	0.606664	77
commensals	f__Bacteroidales_unclassified	g__Phocaeicola	s__Phocaeicola_vulgatus	SGB1814	SGB1814_cfsweep_1	416	0.0021155	0.00135452	5072.23	3182.86	-1.88573	0.0282315	0
commensals	f__Bacteroidales_unclassified	g__Phocaeicola	s__Phocaeicola_vulgatus	SGB1814	SGB1814_sweep_10	10	0.000120964	6.58e-05	505.722	275.176	-1.52335	0.114279	1
commensals	f__Bacteroidales_unclassified	g__Phocaeicola	s__Phocaeicola_vulgatus	SGB1814	SGB1814_sweep_13	4	1.27e-05	8.11e-06	58.6689	37.7081	-0.665916	0.980317	0
commensals	f__Bacteroidales_unclassified	g__Phocaeicola	s__Phocaeicola_vulgatus	SGB1814	SGB1814_sweep_15	4	0.000165903	0.000107932	772.504	511.086	-0.269787	0.861917	25
commensals	f__Bacteroidaceae	g__Bacteroides	s__Bacteroides_eggerthii	SGB1829	SGB1829_sweep_3	18	0.000210785	6.14e-05	558.113	161.957	-2.05783	0.0157356	0
commensals	f__Bacteroidaceae	g__Bacteroides	s__Bacteroides_stercoris	SGB1830	SGB1830_sweep_3	28	0.000411779	0.00014016	379.467	127.717	-2.19476	0.00872999	0
commensals	f__Bacteroidaceae	g__Bacteroides	s__Bacteroides_uniformis	SGB1836	SGB1836_cfsweep_7	3	0.000463103	0.000344223	1930.35	1435.06	NA	NA	458
commensals	f__Bacteroidaceae	g__Bacteroides	s__Bacteroides_uniformis	SGB1836	SGB1836_sweep_1	6	0.000109708	6.21e-05	470.597	265.354	-0.686994	0.620895	12
commensals	f__Bacteroidaceae	g__Bacteroides	s__Bacteroides_uniformis	SGB1836	SGB1836_sweep_2	7	5.47e-05	3.94e-05	216.894	155.965	-1.34056	0.182248	0
commensals	f__Bacteroidaceae	g__Bacteroides	s__Bacteroides_uniformis	SGB1836	SGB1836_sweep_9	4	4.91e-05	3.06e-05	195.272	121.873	-0.26185	0.859646	1
commensals	f__Bacteroidaceae	g__Bacteroides	s__Bacteroides_cellulosilyticus	SGB1844	SGB1844_sweep_3	5	0.000438445	0.000229732	2919.68	1514.66	-0.309535	0.924266	292
commensals	f__Bacteroidaceae	g__Bacteroides	s__Bacteroides_cellulosilyticus	SGB1844	SGB1844_sweep_4	8	0.000104617	4.57e-05	675.982	295.524	-1.7597	0.0259292	274
commensals	f__Bacteroidaceae	g__Bacteroides	s__Bacteroides_cellulosilyticus	SGB1844	SGB1844_sweep_6	25	0.000890651	0.000392535	3292.4	1461.6	-2.09507	0.0147089	0
commensals	f__Bacteroidaceae	g__Bacteroides	s__Bacteroides_intestinalis	SGB1846	SGB1846_cfsweep_3	5	0.00484111	0.00190412	21681.7	8459.63	-0.527701	0.794204	527
commensals	f__Bacteroidaceae	g__Bacteroides	s__Bacteroides_intestinalis	SGB1846	SGB1846_cfsweep_5	3	0.000548511	0.000400271	3411.73	2485.96	NA	NA	472
commensals	f__Bacteroidaceae	g__Bacteroides	s__Bacteroides_intestinalis	SGB1846	SGB1846_sweep_1	15	0.00181567	0.000605141	8971.64	2971.59	-1.82908	0.0429777	0
commensals	f__Bacteroidaceae	g__Bacteroides	s__Bacteroides_fragilis	SGB1853	SGB1853_sweep_1	7	8.35e-05	4.2e-05	420.222	208.922	-1.24472	0.236954	2
commensals	f__Bacteroidaceae	g__Bacteroides	s__Bacteroides_fragilis	SGB1853	SGB1853_sweep_2	3	0.000699609	0.000468208	3198.04	2140.4	NA	NA	192
commensals	f__Bacteroidaceae	g__Bacteroides	s__Bacteroides_fragilis	SGB1855	SGB1855_sweep_1	7	0.000127402	5.67e-05	557.391	250.986	-1.15359	0.291298	3
commensals	f__Bacteroidaceae	g__Bacteroides	s__Bacteroides_fragilis	SGB1855	SGB1855_sweep_15	8	0.000158337	7.85e-05	683.181	290.235	-1.71281	0.0382207	0
commensals	f__Bacteroidaceae	g__Bacteroides	s__Bacteroides_fragilis	SGB1855	SGB1855_sweep_18	7	9.54e-05	5.58e-05	449.773	244.923	-1.54535	0.0773438	0
commensals	f__Bacteroidaceae	g__Bacteroides	s__Bacteroides_fragilis	SGB1855	SGB1855_sweep_20	14	0.000201881	0.000129451	864.936	530.373	-2.05281	0.0127896	1
commensals	f__Bacteroidaceae	g__Bacteroides	s__Bacteroides_fragilis	SGB1855	SGB1855_sweep_25	3	0.000230032	0.000161036	974.403	684.355	NA	NA	0
commensals	f__Bacteroidaceae	g__Bacteroides	s__Bacteroides_fragilis	SGB1855	SGB1855_sweep_8	4	5.22e-05	3.77e-05	190.153	140.725	-0.689605	0.964891	0
commensals	f__Bacteroidaceae	g__Bacteroides	s__Bacteroides_salyersiae	SGB1857	SGB1857_sweep_1	7	0.000322903	0.000135174	1698.28	707.035	-0.821392	0.502006	64
commensals	f__Bacteroidaceae	g__Bacteroides	s__Bacteroides_salyersiae	SGB1857	SGB1857_sweep_3	32	0.000262145	9.71e-05	1188.79	484.699	-1.48716	0.127022	61
commensals	f__Bacteroidaceae	g__Bacteroides	s__Bacteroides_faecis	SGB1860	SGB1860_sweep_1	35	0.00201817	0.000477658	10830.2	2541.4	-1.68785	0.0730301	22
commensals	f__Bacteroidaceae	g__Bacteroides	s__Bacteroides_faecis	SGB1860	SGB1860_sweep_2	18	0.000102499	4.81e-05	542.325	253.694	-2.19766	0.00644965	0
commensals	f__Bacteroidaceae	g__Bacteroides	s__Bacteroides_xylanisolvens	SGB1867	SGB1867_cfsweep_6	3	3.59e-05	2.45e-05	194.279	132.691	NA	NA	0
commensals	f__Bacteroidaceae	g__Bacteroides	s__Bacteroides_ovatus	SGB1871	SGB1871_cfsweep_10	4	3.09e-05	2.05e-05	184.66	122.982	-0.651424	0.989079	0
commensals	f__Bacteroidaceae	g__Bacteroides	s__Bacteroides_ovatus	SGB1871	SGB1871_cfsweep_12	3	6.19e-05	4.25e-05	380.461	261.015	NA	NA	1
commensals	f__Bacteroidaceae	g__Bacteroides	s__Bacteroides_ovatus	SGB1871	SGB1871_sweep_7	3	0.000863228	0.000618117	5018.51	3616.34	NA	NA	114
commensals	f__Bacteroidaceae	g__Bacteroides	s__Bacteroides_ovatus	SGB1871	SGB1871_sweep_8	3	7.77e-05	5.69e-05	473.247	345.623	NA	NA	62
commensals	f__Bacteroidaceae	g__Bacteroides	s__Bacteroides_caccae	SGB1877	SGB1877_sweep_3	34	0.000426626	0.000131759	1958.01	568.32	-2.17912	0.00989583	0
commensals	f__Bacteroidaceae	g__Bacteroides	s__Bacteroides_caccae	SGB1877	SGB1877_sweep_5	15	0.000643756	0.000287803	2937.24	1309.84	-0.750091	0.498818	18
commensals	f__Tannerellaceae	g__Parabacteroides	s__Parabacteroides_distasonis	SGB1934	SGB1934_cfsweep_11	12	9.89e-05	4.1e-05	364.71	149.44	-1.98902	0.0152993	0
commensals	f__Tannerellaceae	g__Parabacteroides	s__Parabacteroides_distasonis	SGB1934	SGB1934_cfsweep_3	56	0.0003879	8.53e-05	1288.43	278.366	-2.5261	0.000830322	0
commensals	f__Tannerellaceae	g__Parabacteroides	s__Parabacteroides_distasonis	SGB1934	SGB1934_sweep_1	4	0.00040884	0.000238881	1793.22	1047.05	-1.22248	0	59
commensals	f__Tannerellaceae	g__Parabacteroides	s__Parabacteroides_distasonis	SGB1934	SGB1934_sweep_2	12	7.33e-05	3.54e-05	322.389	152.959	-1.70097	0.0656647	0
commensals	f__Tannerellaceae	g__Parabacteroides	s__Parabacteroides_merdae	SGB1949	SGB1949_sweep_5	96	0.000897669	0.00025884	1212.37	343.786	-2.44678	0.00153546	0
commensals	f__Tannerellaceae	g__Parabacteroides	s__Parabacteroides_merdae	SGB1949	SGB1949_sweep_9	5	0.000418845	0.00024004	1724.26	989.596	-1.29342	0	2
commensals	f__Rikenellaceae	g__Alistipes	s__Alistipes_shahii	SGB2295	SGB2295_cfsweep_1	276	0.00626465	0.00418551	12483.7	8179	-1.73903	0.0521767	1
commensals	f__Erysipelotrichaceae	g__Erysipelatoclostridium	s__Clostridium_innocuum	SGB4037	SGB4037_sweep_2	3	0.000197049	0.000145752	677.532	502.657	NA	NA	1
commensals	f__Erysipelotrichaceae	g__Longicatena	s__Longicatena_caecimuris	SGB4041	SGB4041_sweep_2	22	0.000348321	8.28e-05	876.367	221.041	-2.14868	0.0104532	0
commensals	f__Clostridiales_unclassified	g__Clostridiales_unclassified	s__Clostridiales_bacterium_VE202_09	SGB4530	SGB4530_sweep_2	3	4.61e-05	3.51e-05	144.713	110.166	NA	NA	1
commensals	f__Lachnospiraceae	g__Dorea	s__Dorea_formicigenerans	SGB4575	SGB4575_cfsweep_1	5	8.59e-05	6.73e-05	133.025	104.258	-1.04536	0.399192	0
commensals	f__Lachnospiraceae	g__Coprococcus	s__Coprococcus_comes	SGB4577	SGB4577_sweep_2	3	7.66e-06	7.66e-06	17.2029	17.2029	NA	NA	0
commensals	f__Lachnospiraceae	g__Lachnoclostridium	s__Clostridium_scindens	SGB4630	SGB4630_sweep_2	4	5.72e-05	4.73e-05	153.589	126.831	-0.634874	0.998553	1
commensals	f__Clostridiaceae	g__Hungatella	s__Hungatella_hathewayi	SGB4742	SGB4742_cfsweep_1	5	2.22e-05	1.38e-05	121.632	75.5881	-0.786926	0.618591	0
commensals	f__Clostridiaceae	g__Hungatella	s__Hungatella_hathewayi	SGB4742	SGB4742_cfsweep_3	6	3.11e-05	2.39e-05	163.613	125.47	-1.0045	0.403113	2
commensals	f__Clostridiaceae	g__Clostridium	s__Clostridium_sp_AM22_11AC	SGB4749	SGB4749_sweep_1	3	0.000385959	0.000385959	1321.22	1321.22	NA	NA	13
commensals	f__Lachnospiraceae	g__Enterocloster	s__Enterocloster_clostridioformis	SGB4760	SGB4760_sweep_1	13	0.00277401	0.000929007	10744.4	3522.96	-1.21171	0.243289	3
commensals	f__Lachnospiraceae	g__Enterocloster	s__Enterocloster_clostridioformis	SGB4760	SGB4760_sweep_2	15	0.00153291	0.00082869	7184.17	3798.94	-1.17789	0.257014	328
commensals	f__Lachnospiraceae	g__Blautia	s__Blautia_obeum	SGB4811	SGB4811_sweep_1	3	0.000546494	0.000445452	1541.59	1256.85	NA	NA	0
commensals	f__Lachnospiraceae	g__Blautia	s__Blautia_massiliensis	SGB4826	SGB4826_cfsweep_9	3	0.000389687	0.000327633	617.063	518.912	NA	NA	0
commensals	f__Lachnospiraceae	g__Lachnospiraceae_unclassified	s__Lachnospiraceae_bacterium	SGB4834	SGB4834_sweep_1	3	0.000443212	0.000358097	1419.82	1147.55	NA	NA	0
commensals	f__Lachnospiraceae	g__Lacrimispora	s__Lacrimispora_celerecrescens	SGB4868	SGB4868_cfsweep_4	3	0.00107624	0.000902066	2490.71	2087.05	NA	NA	0
commensals	f__Lachnospiraceae	g__Eisenbergiella	s__Eisenbergiella_tayi	SGB4988	SGB4988_cfsweep_2	4	0.000209349	0.000119602	1470.16	839.292	-1.21103	0	11
commensals	f__Fusobacteriaceae	g__Fusobacterium	s__Fusobacterium_nucleatum	SGB6007	SGB6007_cfsweep_1	3	0.00015955	0.00010604	265.745	176.562	NA	NA	0
commensals	f__Clostridiaceae	g__Clostridium	s__Clostridium_paraputrificum	SGB6187	SGB6187_cfsweep_1	12	0.00325832	0.00178372	8608.66	4738.35	-1.01821	0.345171	1
commensals	f__Clostridiaceae	g__Clostridium	s__Clostridium_botulinum	SGB6220	SGB6220_cfsweep_1	3	0.000424498	0.000310462	1146.23	838.155	NA	NA	3
commensals	f__Erysipelotrichaceae	g__Erysipelatoclostridium	s__Erysipelatoclostridium_ramosum	SGB6744	SGB6744_sweep_1	5	0.000170788	8.19e-05	594.904	283.599	-0.587272	0.756281	13
commensals	f__Lactobacillaceae	g__Limosilactobacillus	s__Lactobacillus_mucosae	SGB7088	SGB7088_cfsweep_1	3	0.00169546	0.000914636	3496.76	1883.58	NA	NA	82
commensals	f__Bacillaceae	g__Bacillus	s__Bacillus_cereus	SGB7697	SGB7697_cfsweep_1	3	0.0026615	0.00178857	11234.1	7549.5	NA	NA	1
commensals	f__Enterococcaceae	g__Enterococcus	s__Enterococcus_avium	SGB7931	SGB7931_sweep_1	3	4.94e-06	4.12e-06	22.1002	18.42	NA	NA	3
commensals	f__Enterococcaceae	g__Enterococcus	s__Enterococcus_faecalis	SGB7962	SGB7962_cfsweep_8	6	0.000100082	4.88e-05	270.828	131.534	-1.23738	0.23738	0
commensals	f__Enterococcaceae	g__Enterococcus	s__Enterococcus_faecalis	SGB7962	SGB7962_sweep_2	6	1.1e-05	6.39e-06	34.1859	19.8365	-1.10872	0.32958	1
commensals	f__Enterococcaceae	g__Enterococcus	s__Enterococcus_faecalis	SGB7962	SGB7962_sweep_4	6	0.000354341	0.000190908	951.722	509.298	-1.15696	0.295191	73
commensals	f__Enterococcaceae	g__Enterococcus	s__Enterococcus_faecium	SGB7967	SGB7967_cfsweep_3	41	0.00508956	0.00183137	5509.77	1959.5	-1.68223	0.0736532	0
commensals	f__Enterococcaceae	g__Enterococcus	s__Enterococcus_faecium	SGB7967	SGB7967_sweep_1	11	7.27e-06	4.09e-06	14.1601	7.96309	-1.60484	0.0898598	0
pathogens	f__Enterobacteriaceae	g__Escherichia	s__Escherichia_coli	SGB10068s	SGB10068s_cfsweep_26	3	8.07e-05	7.5e-05	359.07	333.447	NA	NA	1
pathogens	f__Enterobacteriaceae	g__Escherichia	s__Escherichia_coli	SGB10068s	SGB10068s_sweep_1	8	0.00106027	0.000458977	4393.72	1887.13	-0.719623	0.552357	0
pathogens	f__Enterobacteriaceae	g__Escherichia	s__Escherichia_coli	SGB10068s	SGB10068s_sweep_12	5	0.000204199	0.000141915	811.523	564.145	-0.603565	0.745692	1
pathogens	f__Enterobacteriaceae	g__Escherichia	s__Escherichia_coli	SGB10068s	SGB10068s_sweep_2	18	0.000448421	0.000165269	1871.77	701.175	-2.13481	0.00994804	4
pathogens	f__Enterobacteriaceae	g__Escherichia	s__Escherichia_coli	SGB10068s	SGB10068s_sweep_3	25	0.000760911	0.000190044	2735.33	677.465	-2.49235	0.000658561	0
pathogens	f__Enterobacteriaceae	g__Escherichia	s__Escherichia_coli	SGB10068s	SGB10068s_sweep_4	4	0.000122823	7.45e-05	569.358	341.792	-0.410041	0.905632	52
pathogens	f__Enterobacteriaceae	g__Escherichia	s__Escherichia_coli	SGB10068s	SGB10068s_sweep_5	10	4.13e-05	2.33e-05	154.368	86.5757	-1.39252	0.165073	0
pathogens	f__Enterobacteriaceae	g__Escherichia	s__Escherichia_coli	SGB10068s	SGB10068s_sweep_6	4	0.000352899	0.000246897	1386.38	968.562	-0.524403	0.948582	2
pathogens	f__Enterobacteriaceae	g__Escherichia	s__Escherichia_coli	SGB10068s	SGB10068s_sweep_8	3	0.000440958	0.000399376	2174.99	1969.79	NA	NA	1
pathogens	f__Enterobacteriaceae	g__Salmonella	s__Salmonella_enterica	SGB10073	SGB10073_cfsweep_15	4	6.61e-05	4.92e-05	282.592	209.85	0.147009	0.758638	1
pathogens	f__Enterobacteriaceae	g__Salmonella	s__Salmonella_enterica	SGB10073	SGB10073_cfsweep_2	10	2.23e-05	1.05e-05	93.0036	43.931	-1.71575	0.055698	0
pathogens	f__Enterobacteriaceae	g__Salmonella	s__Salmonella_enterica	SGB10073	SGB10073_cfsweep_4	13	0.000207698	9.34e-05	876.515	394.571	-0.990766	0.358095	0
pathogens	f__Enterobacteriaceae	g__Salmonella	s__Salmonella_enterica	SGB10073	SGB10073_cfsweep_9	3	0.00025241	0.000234269	1093.15	1013.98	NA	NA	2
pathogens	f__Enterobacteriaceae	g__Salmonella	s__Salmonella_enterica	SGB10073	SGB10073_sweep_1	3	0.000331554	0.000228015	1478.15	1016.74	NA	NA	117
pathogens	f__Enterobacteriaceae	g__Salmonella	s__Salmonella_enterica	SGB10073	SGB10073_sweep_10	3	1.36e-05	1.03e-05	60.3811	45.9067	NA	NA	0
pathogens	f__Enterobacteriaceae	g__Salmonella	s__Salmonella_enterica	SGB10073	SGB10073_sweep_13	5	2.84e-05	1.74e-05	136.743	83.5169	-1.00353	0.439793	0
pathogens	f__Enterobacteriaceae	g__Salmonella	s__Salmonella_enterica	SGB10073	SGB10073_sweep_19	22	4.63e-05	2.15e-05	187.718	86.9906	-2.41599	0.00123914	2
pathogens	f__Enterobacteriaceae	g__Salmonella	s__Salmonella_enterica	SGB10073	SGB10073_sweep_22	18	0.000116252	5e-05	463.853	199.328	-1.71233	0.0679224	0
pathogens	f__Enterobacteriaceae	g__Cronobacter	s__Cronobacter_sakazakii	SGB10090	SGB10090_cfsweep_1	4	0.00018719	0.000138574	728.335	538.429	-0.13045	0.824296	0
pathogens	f__Moraxellaceae	g__Acinetobacter	s__Acinetobacter_baumannii	SGB10343	SGB10343_cfsweep_5	3	0.000149113	0.000134024	519.729	467.083	NA	NA	1
pathogens	f__Moraxellaceae	g__Acinetobacter	s__Acinetobacter_baumannii	SGB10343	SGB10343_cfsweep_7	5	0.000150011	0.000103081	498.751	342.799	-0.19345	0.989009	1
pathogens	f__Campylobacteraceae	g__Campylobacter	s__Campylobacter_coli	SGB19443	SGB19443_sweep_1	3	0.000610136	0.000461922	963.555	729.196	NA	NA	1
pathogens	f__Campylobacteraceae	g__Campylobacter	s__Campylobacter_jejuni	SGB19444	SGB19444_sweep_5	4	1.56e-05	9.76e-06	25.1108	15.7312	-0.865662	0.670478	0
pathogens	f__Peptostreptococcaceae	g__Clostridioides	s__Clostridioides_difficile	SGB6136	SGB6136_sweep_2	3	0.00115715	0.000773463	4308.61	2880.3	NA	NA	3
pathogens	f__Peptostreptococcaceae	g__Clostridioides	s__Clostridioides_difficile	SGB6136	SGB6136_sweep_5	9	2.96e-05	1.64e-05	93.9678	52.0092	-1.65205	0.0672561	0
pathogens	f__Peptostreptococcaceae	g__Clostridioides	s__Clostridioides_difficile	SGB6136	SGB6136_sweep_6	4	2.2e-05	1.49e-05	86.6954	58.5885	-0.575561	0.971193	1
pathogens	f__Peptostreptococcaceae	g__Clostridioides	s__Clostridioides_difficile	SGB6136	SGB6136_sweep_7	5	0.000133588	8.82e-05	494.521	326.292	0.0733351	0.870748	1
pathogens	f__Listeriaceae	g__Listeria	s__Listeria_monocytogenes	SGB7535	SGB7535_sweep_1	3	7.18e-05	6.85e-05	206.443	196.759	NA	NA	0
pathogens	f__Staphylococcaceae	g__Staphylococcus	s__Staphylococcus_aureus	SGB7852	SGB7852_cfsweep_2	3	0.000144199	0.000105497	333.908	244.237	NA	NA	0
pathogens	f__Vibrionaceae	g__Vibrio	s__Vibrio_cholerae	SGB9862	SGB9862_cfsweep_4	4	2.95e-06	1.25e-06	11.2402	4.76574	-0.285403	0.866439	0
pathogens	f__Vibrionaceae	g__Vibrio	s__Vibrio_cholerae	SGB9862	SGB9862_cfsweep_7	3	3.45e-05	3.24e-05	91.3714	85.7292	NA	NA	0
pathogens	f__Vibrionaceae	g__Vibrio	s__Vibrio_cholerae	SGB9862	SGB9862_cfsweep_8	13	5.99e-06	1.53e-06	21.1259	5.40683	-1.71994	0.0628099	0
pathogens	f__Vibrionaceae	g__Vibrio	s__Vibrio_cholerae	SGB9862	SGB9862_sweep_14	9	1.08e-05	3.57e-06	42.1903	13.9726	-1.42178	0.151499	0
pathogens	f__Vibrionaceae	g__Vibrio	s__Vibrio_parahaemolyticus	SGB9894	SGB9894_cfsweep_1	3	6.42e-05	4.32e-05	270.39	181.933	NA	NA	0
probiotics	f__Bifidobacteriaceae	g__Bifidobacterium	s__Bifidobacterium_adolescentis	SGB17244	SGB17244_sweep_1	7	8.45e-06	2.69e-06	17.0955	5.44677	-1.34803	0.178108	0
probiotics	f__Bifidobacteriaceae	g__Bifidobacterium	s__Bifidobacterium_breve	SGB17247	SGB17247_sweep_1	4	2.58e-05	1.77e-05	58.2028	39.9883	-0.853485	0.737526	2
probiotics	f__Bifidobacteriaceae	g__Bifidobacterium	s__Bifidobacterium_bifidum	SGB17256	SGB17256_sweep_1	14	6.42e-05	1.31e-05	137.373	27.8632	-1.98647	0.0192959	45
probiotics	f__Lactobacillaceae	g__Lactobacillus	s__Lactobacillus_gasseri	SGB7038	SGB7038_sweep_2	5	0.0002101	0.000169972	394.531	319.158	-0.121502	0.972105	0
probiotics	f__Lactobacillaceae	g__Lactobacillus	s__Lactobacillus_gasseri	SGB7038	SGB7038_sweep_3	3	0.000258193	0.00022248	461.074	397.233	NA	NA	0
probiotics	f__Lactobacillaceae	g__Ligilactobacillus	s__Ligilactobacillus_salivarius	SGB7082	SGB7082_sweep_1	12	0.00140481	0.000830599	2444.11	1457.95	-1.07602	0.313621	163
probiotics	f__Lactobacillaceae	g__Lacticaseibacillus	s__Lacticaseibacillus_paracasei	SGB7142	SGB7142_sweep_1	11	0.00165212	0.000819852	4605.74	2268.01	0.0104803	0.964434	192
probiotics	f__Lactobacillaceae	g__Lacticaseibacillus	s__Lacticaseibacillus_paracasei	SGB7142	SGB7142_sweep_5	4	3.88e-06	2.99e-06	8.04167	6.19776	-0.537075	0.95394	0
probiotics	f__Lactobacillaceae	g__Lacticaseibacillus	s__Lacticaseibacillus_rhamnosus	SGB7144	SGB7144_cfsweep_1	21	0.000316988	0.000165733	590.871	307.788	-1.60491	0.0944953	1
probiotics	f__Lactobacillaceae	g__Lacticaseibacillus	s__Lacticaseibacillus_rhamnosus	SGB7144	SGB7144_cfsweep_2	5	5.96e-06	3.92e-06	16.3232	10.7254	-0.721505	0.665803	0
probiotics	f__Lactobacillaceae	g__Lacticaseibacillus	s__Lacticaseibacillus_rhamnosus	SGB7144	SGB7144_cfsweep_4	3	0.00164836	0.00121494	4479.81	3296.07	NA	NA	159
probiotics	f__Lactobacillaceae	g__Lactiplantibacillus	s__Lactiplantibacillus_plantarum	SGB7202	SGB7202_sweep_2	3	5.72e-06	4.04e-06	18.4678	13.0538	NA	NA	0
probiotics	f__Streptococcaceae	g__Lactococcus	s__Lactococcus_petauri	SGB7980	SGB7980_sweep_2	3	7.39e-05	6.86e-05	137.468	127.751	NA	NA	0

## Sheet: TableS3a_Unique genes
Table S3a - Functional annotations for genes unique to each GWSS
ORF_id	Clonalframe	ORF_number	Gene_length	COG_category	Gene_name_EggNOG	Gene_name_Prokka	Description_EggNOG	Description_Prokka	PFAMs
IEKNDGFK_00300	SGB10068sdiffH_cfsweep_26_cf_consensus	300	1332	G	-	yicJ_1	sodium ion transport	Inner membrane symporter YicJ	MFS_2
IEKNDGFK_00301	SGB10068sdiffH_cfsweep_26_cf_consensus	301	753	K	-	dasR	PFAM Bacterial regulatory proteins, gntR family	HTH-type transcriptional repressor DasR	GntR,UTRA
IEKNDGFK_00302	SGB10068sdiffH_cfsweep_26_cf_consensus	302	1077	O	-	-	ADP-ribosylglycohydrolase	hypothetical protein	ADP_ribosyl_GH
IEKNDGFK_00303	SGB10068sdiffH_cfsweep_26_cf_consensus	303	999	M	-	-	SIS domain	hypothetical protein	SIS
IEKNDGFK_00304	SGB10068sdiffH_cfsweep_26_cf_consensus	304	915	H	rbsK	rbsK_1	Catalyzes the phosphorylation of ribose at O-5 in a reaction requiring ATP and magnesium. The resulting D-ribose-5- phosphate can then be used either for sythesis of nucleotides, histidine, and tryptophan, or as a component of the pentose phosphate pathway	Ribokinase	PfkB
IEKNDGFK_00305	SGB10068sdiffH_cfsweep_26_cf_consensus	305	1125	Q	-	-	protein conserved in bacteria	hypothetical protein	Phytase-like
IEKNDGFK_00306	SGB10068sdiffH_cfsweep_26_cf_consensus	306	414	M	-	-	oligogalacturonate-specific porin	hypothetical protein	KdgM
IEKNDGFK_00427	SGB10068sdiffH_cfsweep_26_cf_consensus	427	267	K	-	-	Winged helix-turn-helix DNA-binding	hypothetical protein	HTH_24
IEKNDGFK_00454	SGB10068sdiffH_cfsweep_26_cf_consensus	454	564	H	-	lpxD_1	Bacterial transferase hexapeptide (six repeats)	UDP-3-O-(3-hydroxymyristoyl)glucosamine N-acyltransferase	Hexapep,Hexapep_2
IEKNDGFK_00631	SGB10068sdiffH_cfsweep_26_cf_consensus	631	774	L	dam	dpnM	D12 class N6 adenine-specific DNA methyltransferase	Modification methylase DpnIIA	MethyltransfD12
IEKNDGFK_00661	SGB10068sdiffH_cfsweep_26_cf_consensus	661	735	M	-	mltF_1	Soluble lytic murein transglycosylase and related regulatory proteins (some contain LysM invasin domains)	Membrane-bound lytic murein transglycosylase F	SLT
IEKNDGFK_01121	SGB10068sdiffH_cfsweep_26_cf_consensus	1121	1272	L	-	xerC_3	Belongs to the 'phage' integrase family	Tyrosine recombinase XerC	Phage_int_SAM_5,Phage_integrase
IEKNDGFK_01187	SGB10068sdiffH_cfsweep_26_cf_consensus	1187	1287	L	intR	intQ_1	Integrase is necessary for integration of the phage into the host genome by site-specific recombination. In conjunction with excisionase, integrase is also necessary for excision of the prophage from the host genome (By similarity)	Putative defective protein IntQ	Arm-DNA-bind_2,Phage_integrase
IEKNDGFK_01195	SGB10068sdiffH_cfsweep_26_cf_consensus	1195	249	K	-	-	Transcriptional regulator	hypothetical protein	HTH_24
IEKNDGFK_01217	SGB10068sdiffH_cfsweep_26_cf_consensus	1217	900	L	dnaC	-	DNA replication protein	hypothetical protein	IstB_IS21
IEKNDGFK_01218	SGB10068sdiffH_cfsweep_26_cf_consensus	1218	1401	L	-	dnaB	DNA helicase	Replicative DNA helicase	DnaB,DnaB_C
IEKNDGFK_01478	SGB10068sdiffH_cfsweep_26_cf_consensus	1478	549	H	-	dhfrI	Dihydrofolate reductase	Dihydrofolate reductase type 1	DHFR_1
IEKNDGFK_01485	SGB10068sdiffH_cfsweep_26_cf_consensus	1485	1173	M	wbbO	pglA	Glycosyl transferase 4-like	N,N'-diacetylbacillosaminyl-diphospho-undecaprenol alpha-1,3-N-acetylgalactosaminyltransferase	Glyco_trans_4_2,Glycos_transf_1
IEKNDGFK_01486	SGB10068sdiffH_cfsweep_26_cf_consensus	1486	267	L	-	-	Transposase and inactivated derivatives	IS5 family transposase ISPrst3	DDE_Tnp_1,DDE_Tnp_1_2,DUF4096
IEKNDGFK_01487	SGB10068sdiffH_cfsweep_26_cf_consensus	1487	405	L	-	-	Transposase and inactivated derivatives	IS5 family transposase ISPrst2	DDE_Tnp_1,DDE_Tnp_1_2,DUF4096
IEKNDGFK_01488	SGB10068sdiffH_cfsweep_26_cf_consensus	1488	738	L	-	-	ISSoEn1, terminal inverted repeat	IS5 family transposase ISEcl3	DDE_Tnp_1_5
IEKNDGFK_01538	SGB10068sdiffH_cfsweep_26_cf_consensus	1538	1035	M	waaL	rfaL	Lipid A core, surface polymer ligase WaaL	O-antigen ligase	Wzy_C
IEKNDGFK_01829	SGB10068sdiffH_cfsweep_26_cf_consensus	1829	837	L	-	-	Transposase and inactivated derivatives	IS21 family transposase ISPpu7	IstB_IS21,rve
IEKNDGFK_02732	SGB10068sdiffH_cfsweep_26_cf_consensus	2732	552	L	-	hin_2	Resolvase, N terminal domain	DNA-invertase hin	Resolvase
IEKNDGFK_02863	SGB10068sdiffH_cfsweep_26_cf_consensus	2863	1287	L	intB	intA_3	Belongs to the 'phage' integrase family	Prophage integrase IntA	Arm-DNA-bind_3,Phage_integrase
IEKNDGFK_03222	SGB10068sdiffH_cfsweep_26_cf_consensus	3222	450	E	mamA	glmS_2	Catalyzes the carbon skeleton rearrangement of L- glutamate to L-threo-3-methylaspartate ((2S,3S)-3- methylaspartate)	Glutamate mutase sigma subunit	B12-binding
IEKNDGFK_03223	SGB10068sdiffH_cfsweep_26_cf_consensus	3223	1389	D	-	-	MutL protein	hypothetical protein	MutL
IEKNDGFK_03224	SGB10068sdiffH_cfsweep_26_cf_consensus	3224	570	E	glmE	glmE	Catalyzes the carbon skeleton rearrangement of L- glutamate to L-threo-3-methylaspartate ((2S,3S)-3- methylaspartate)	Glutamate mutase epsilon subunit	Met_asp_mut_E
IEKNDGFK_03281	SGB10068sdiffH_cfsweep_26_cf_consensus	3281	195	U	secD	-	Part of the Sec protein translocase complex. Interacts with the SecYEG preprotein conducting channel. SecDF uses the proton motive force (PMF) to complete protein translocation after the ATP-dependent function of SecA	hypothetical protein	SecD-TM1,SecD_SecF,Sec_GG
IEKNDGFK_03285	SGB10068sdiffH_cfsweep_26_cf_consensus	3285	1746	L	-	-	Integrase core domain	hypothetical protein	rve
IEKNDGFK_03288	SGB10068sdiffH_cfsweep_26_cf_consensus	3288	300	K	-	-	IclR helix-turn-helix domain	hypothetical protein	HTH_IclR,Rrf2
IEKNDGFK_03291	SGB10068sdiffH_cfsweep_26_cf_consensus	3291	411	K	-	-	this gene contains a nucleotide ambiguity which may be the result of a sequencing error	hypothetical protein	HTH_3
IEKNDGFK_03844	SGB10068sdiffH_cfsweep_26_cf_consensus	3844	1197	L	-	-	Replication initiation factor	hypothetical protein	Rep_trans
IEKNDGFK_03848	SGB10068sdiffH_cfsweep_26_cf_consensus	3848	876	L	-	-	PFAM Integrase catalytic	ISNCY family transposase ISBcen27	HTH_23,HTH_28,HTH_32,rve
IEKNDGFK_03874	SGB10068sdiffH_cfsweep_26_cf_consensus	3874	1173	L	-	intQ_2	Integrase is necessary for integration of the phage into the host genome by site-specific recombination. In conjunction with excisionase, integrase is also necessary for excision of the prophage from the host genome (By similarity)	Putative defective protein IntQ	Arm-DNA-bind_2,Phage_int_SAM_3,Phage_int_SAM_5,Phage_integrase
IEKNDGFK_03899	SGB10068sdiffH_cfsweep_26_cf_consensus	3899	351	L	-	-	HNH endonuclease	hypothetical protein	HNH
IEKNDGFK_03901	SGB10068sdiffH_cfsweep_26_cf_consensus	3901	1734	K	-	-	terminase	hypothetical protein	Terminase_1
IEKNDGFK_03930	SGB10068sdiffH_cfsweep_26_cf_consensus	3930	1209	L	-	ecoRIIR_2	EcoRII C terminal	Type-2 restriction enzyme EcoRII	EcoRII-C,EcoRII-N
IEKNDGFK_04207	SGB10068sdiffH_cfsweep_26_cf_consensus	4207	1566	L	-	-	ATP-dependent endonuclease	hypothetical protein	AAA_15,AAA_21
IEKNDGFK_04219	SGB10068sdiffH_cfsweep_26_cf_consensus	4219	645	D	-	srp54	VirC1 protein	Signal recognition particle 54 kDa protein	AAA_31,MipZ
IEKNDGFK_04220	SGB10068sdiffH_cfsweep_26_cf_consensus	4220	972	O	stbA	parM_2	StbA protein	Plasmid segregation protein ParM	StbA
IEKNDGFK_04323	SGB10068sdiffH_cfsweep_26_cf_consensus	4323	1269	L	-	intA_5	Arm DNA-binding domain	Prophage integrase IntA	Arm-DNA-bind_3,Phage_integrase
IEKNDGFK_04351	SGB10068sdiffH_cfsweep_26_cf_consensus	4351	708	L	-	repA	AAA domain	Regulatory protein RepA	AAA_25
IEKNDGFK_04352	SGB10068sdiffH_cfsweep_26_cf_consensus	4352	852	L	-	-	Replication protein C (RepC)	hypothetical protein	RepC
CHPDBCLI_00220	SGB10068sdiffH_sweep_1_cf_consensus	220	366	V	-	-	HNH nucleases	hypothetical protein	HNH
CHPDBCLI_00812	SGB10068sdiffH_sweep_1_cf_consensus	812	456	K	ygjM	higA_1	Helix-turn-helix XRE-family like proteins	Antitoxin HigA	HTH_3
CHPDBCLI_01855	SGB10068sdiffH_sweep_1_cf_consensus	1855	771	T	-	-	cheY-homologous receiver domain	hypothetical protein	Response_reg
CHPDBCLI_02996	SGB10068sdiffH_sweep_1_cf_consensus	2996	1038	M	-	-	Glycosyl transferases group 1	hypothetical protein	-
CHPDBCLI_02998	SGB10068sdiffH_sweep_1_cf_consensus	2998	1614	M	-	-	Capsule polysaccharide biosynthesis protein	hypothetical protein	Capsule_synth
CHPDBCLI_02999	SGB10068sdiffH_sweep_1_cf_consensus	2999	1035	M	-	-	Glycosyl transferases group 1	hypothetical protein	Glyco_trans_1_2,Glyco_trans_1_4,Glycos_transf_2
CHPDBCLI_03913	SGB10068sdiffH_sweep_1_cf_consensus	3913	114	V	ldcA	-	proteins, homologs of microcin C7 resistance protein MccF	hypothetical protein	Peptidase_S66
NLPCELHK_00420	SGB10068sdiffH_sweep_2_cf_consensus	420	3234	L	cas3	cas3	CRISPR-associated helicase, Cas3	CRISPR-associated nuclease/helicase Cas3 subtype I-F/YPEST	ResIII
NLPCELHK_00431	SGB10068sdiffH_sweep_2_cf_consensus	431	801	K	yjhU	deoR_2	carbohydrate binding	Deoxyribonucleoside regulator	Sugar-bind
NLPCELHK_00441	SGB10068sdiffH_sweep_2_cf_consensus	441	279	G	sgcB	gatB_1	The phosphoenolpyruvate-dependent sugar phosphotransferase system (sugar PTS), a major carbohydrate active -transport system, catalyzes the phosphorylation of incoming sugar substrates concomitantly with their translocation across the cell membrane	PTS system galactitol-specific EIIB component	PTS_IIB
NLPCELHK_01142	SGB10068sdiffH_sweep_2_cf_consensus	1142	1536	K	yahA	-	Hydrolyzes c-di-GMP (cyclic bis(3'-5') dimeric GMP) to 5'-pGpG, known as PDE-A activity. PDE-B activity, that is hydrolysis of 5'-pGpG to GMP, proceeds only very slowly	hypothetical protein	EAL,GerE
NLPCELHK_03565	SGB10068sdiffH_sweep_2_cf_consensus	3565	351	U	fhaC	-	hemolysin activation secretion protein	hypothetical protein	POTRA_2,POTRA_3,ShlB
NLPCELHK_03570	SGB10068sdiffH_sweep_2_cf_consensus	3570	1320	F	-	queC_2	PP-loop superfamily ATPase	7-cyano-7-deazaguanine synthase	QueC
NLPCELHK_03571	SGB10068sdiffH_sweep_2_cf_consensus	3571	726	L	-	ycfH_2	COG0084 Mg-dependent DNase	putative metal-dependent hydrolase YcfH	TatD_DNase
NLPCELHK_03577	SGB10068sdiffH_sweep_2_cf_consensus	3577	1470	E	arcD	aaxC_1	Arginine ornithine antiporter	Arginine/agmatine antiporter	AA_permease_2
NLPCELHK_03578	SGB10068sdiffH_sweep_2_cf_consensus	3578	2370	E	-	adiA_2	Biodegradative arginine decarboxylase	Biodegradative arginine decarboxylase	OKR_DC_1,OKR_DC_1_C,OKR_DC_1_N
HHBEOLAK_00406	SGB10068sdiffH_sweep_3_cf_consensus	406	1701	O	hscC	hscC	heat shock protein 70	Chaperone protein HscC	HSP70,MreB_Mbl
CBMBJOJP_00329	SGB10068sdiffH_sweep_4_cf_consensus	329	1485	L	-	-	COG3344 Retron-type reverse transcriptase	hypothetical protein	RVT_1
CBMBJOJP_00337	SGB10068sdiffH_sweep_4_cf_consensus	337	735	L	-	-	Firmicute plasmid replication protein (RepL)	hypothetical protein	RepL
CBMBJOJP_00377	SGB10068sdiffH_sweep_4_cf_consensus	377	561	G	-	hxlB_1	sugar phosphate isomerase involved in capsule formation	3-hexulose-6-phosphate isomerase	SIS
CBMBJOJP_00379	SGB10068sdiffH_sweep_4_cf_consensus	379	645	F	-	rpe_1	Catalyzes the reversible epimerization of D-ribulose 5- phosphate to D-xylulose 5-phosphate	Ribulose-phosphate 3-epimerase	Ribul_P_3_epim
CBMBJOJP_00380	SGB10068sdiffH_sweep_4_cf_consensus	380	708	G	gatC	gatC_1	system Galactitol-specific IIC component	PTS system galactitol-specific EIIC component	EIIC-GAT
CBMBJOJP_00381	SGB10068sdiffH_sweep_4_cf_consensus	381	294	G	-	-	PFAM phosphotransferase system, lactose cellobiose-specific IIB subunit	hypothetical protein	PTS_IIB
CBMBJOJP_00382	SGB10068sdiffH_sweep_4_cf_consensus	382	537	G	-	lacB	Ribose/Galactose Isomerase	Galactose-6-phosphate isomerase subunit LacB	LacAB_rpiB
CBMBJOJP_00383	SGB10068sdiffH_sweep_4_cf_consensus	383	1371	G	sgcC	gatC_2	The phosphoenolpyruvate-dependent sugar phosphotransferase system (PTS), a major carbohydrate active -transport system, catalyzes the phosphorylation of incoming sugar substrates concomitant with their translocation across the cell membrane	PTS system galactitol-specific EIIC component	EIIC-GAT
CBMBJOJP_00384	SGB10068sdiffH_sweep_4_cf_consensus	384	285	G	-	-	PTS system, Lactose/Cellobiose specific IIB subunit	hypothetical protein	PTS_IIB
CBMBJOJP_00385	SGB10068sdiffH_sweep_4_cf_consensus	385	459	G	-	gatA_1	Phosphoenolpyruvate-dependent sugar phosphotransferase system, EIIA 2	PTS system galactitol-specific EIIA component	PTS_EIIA_2
CBMBJOJP_00386	SGB10068sdiffH_sweep_4_cf_consensus	386	966	K	-	sorC_1	transcriptional regulator	Sorbitol operon regulator	Sugar-bind
CBMBJOJP_00434	SGB10068sdiffH_sweep_4_cf_consensus	434	360	M	-	-	4-amino-4-deoxy-L-arabinose transferase and related glycosyltransferases of PMT family	hypothetical protein	-
CBMBJOJP_00435	SGB10068sdiffH_sweep_4_cf_consensus	435	1413	M	-	-	4-amino-4-deoxy-L-arabinose transferase and related glycosyltransferases of PMT family	hypothetical protein	-
CBMBJOJP_00436	SGB10068sdiffH_sweep_4_cf_consensus	436	678	M	-	-	Involved in cell wall biogenesis	hypothetical protein	Glycos_transf_2
CBMBJOJP_00437	SGB10068sdiffH_sweep_4_cf_consensus	437	258	M	-	-	glycosyl transferase family 2	hypothetical protein	Glycos_transf_2
CBMBJOJP_00439	SGB10068sdiffH_sweep_4_cf_consensus	439	870	M	-	-	Glycosyl Transferase	hypothetical protein	Glyco_tranf_2_3,Glycos_transf_2
CBMBJOJP_02103	SGB10068sdiffH_sweep_4_cf_consensus	2103	984	G	-	-	Bacterial extracellular solute-binding protein, family 7	Solute-binding protein	DctP
CBMBJOJP_02104	SGB10068sdiffH_sweep_4_cf_consensus	2104	522	G	-	-	Tripartite ATP-independent periplasmic transporters, DctQ component	hypothetical protein	DctQ
CBMBJOJP_02105	SGB10068sdiffH_sweep_4_cf_consensus	2105	1308	G	-	dctM_2	Tripartite ATP-independent periplasmic transporter, DctM component	C4-dicarboxylate TRAP transporter large permease protein DctM	DctM
CBMBJOJP_02106	SGB10068sdiffH_sweep_4_cf_consensus	2106	672	M	-	kdgM	Oligogalacturonate-specific porin protein (KdgM)	Oligogalacturonate-specific porin KdgM	KdgM
CBMBJOJP_02236	SGB10068sdiffH_sweep_4_cf_consensus	2236	1266	L	intS	intS_1	Belongs to the 'phage' integrase family	Prophage integrase IntS	Arm-DNA-bind_3,Phage_int_SAM_3,Phage_integrase
CBMBJOJP_02238	SGB10068sdiffH_sweep_4_cf_consensus	2238	186	V	-	-	PFAM N-6 DNA methylase	hypothetical protein	N6_Mtase
CBMBJOJP_02253	SGB10068sdiffH_sweep_4_cf_consensus	2253	987	T	-	-	Membrane-associated sensor	hypothetical protein	GGDEF,MASE5
CBMBJOJP_02254	SGB10068sdiffH_sweep_4_cf_consensus	2254	1977	Q	yjcS	yjcS_1	dodecyl sulfate metabolic process	Putative alkyl/aryl-sulfatase YjcS	Alkyl_sulf_C,Alkyl_sulf_dimr,Lactamase_B
CBMBJOJP_02617	SGB10068sdiffH_sweep_4_cf_consensus	2617	972	K	sopB	sopB	Belongs to the ParB family	Protein SopB	ParBc
CBMBJOJP_02618	SGB10068sdiffH_sweep_4_cf_consensus	2618	1167	D	parA	-	COG1192 ATPases involved in chromosome partitioning	hypothetical protein	AAA_31
CBMBJOJP_02622	SGB10068sdiffH_sweep_4_cf_consensus	2622	1743	V	-	mcjD	ABC-type multidrug transport system, ATPase and permease components	Microcin-J25 export ATP-binding/permease protein McjD	ABC_membrane,ABC_tran
CBMBJOJP_02623	SGB10068sdiffH_sweep_4_cf_consensus	2623	1542	E	-	-	Asparagine synthase	hypothetical protein	Asn_synthase
CBMBJOJP_02643	SGB10068sdiffH_sweep_4_cf_consensus	2643	885	G	-	-	Polysaccharide deacetylase	hypothetical protein	Polysacc_deac_1
CBMBJOJP_02645	SGB10068sdiffH_sweep_4_cf_consensus	2645	510	O	-	ltxC	ACP hemolysin acyltransferase (hemolysin-activating protein)	Leukotoxin-activating lysine-acyltransferase LtxC	HlyC
CBMBJOJP_02646	SGB10068sdiffH_sweep_4_cf_consensus	2646	2601	Q	-	lktA	Haemolysin-type calcium-binding repeat (2 copies)	Leukotoxin	Big_3_2,Cadherin_3,Calx-beta,HCBP_related,He_PIG,HemolysinCabind,OmpA_membrane,RTX,RTX_C,VWA_2,fn3
CBMBJOJP_02648	SGB10068sdiffH_sweep_4_cf_consensus	2648	1413	M	-	ltxD	type I secretion membrane fusion protein, HlyD family	Leukotoxin export protein LtxD	Biotin_lipoyl_2,HlyD,HlyD_3
CBMBJOJP_02649	SGB10068sdiffH_sweep_4_cf_consensus	2649	540	M	pheA2	pheA2	Catalyzes the Claisen rearrangement of chorismate to prephenate	Secreted chorismate mutase	CM_2
CBMBJOJP_02651	SGB10068sdiffH_sweep_4_cf_consensus	2651	804	M	epsB	-	Mig-14	hypothetical protein	Mig-14
CBMBJOJP_02652	SGB10068sdiffH_sweep_4_cf_consensus	2652	1110	Q	lgrD	-	Male sterility protein	hypothetical protein	NAD_binding_4
CBMBJOJP_02654	SGB10068sdiffH_sweep_4_cf_consensus	2654	1188	M	macA	macA_2	Belongs to the membrane fusion protein (MFP) (TC 8.A.1) family	Macrolide export protein MacA	Biotin_lipoyl_2,HlyD_3,HlyD_D23
CBMBJOJP_02655	SGB10068sdiffH_sweep_4_cf_consensus	2655	1941	V	macB	macB_2	Part of the tripartite efflux system MacAB-TolC. MacB is a non-canonical ABC transporter that contains transmembrane domains (TMD), which form a pore in the inner membrane, and an ATP-binding domain (NBD), which is responsible for energy generation. Confers resistance against macrolides	Macrolide export ATP-binding/permease protein MacB	ABC_tran,FtsX,MacB_PCD
CBMBJOJP_02656	SGB10068sdiffH_sweep_4_cf_consensus	2656	1308	M	Z012_07725	tdeA	Membrane	Toxin and drug export protein A	OEP
CBMBJOJP_02657	SGB10068sdiffH_sweep_4_cf_consensus	2657	252	L	-	-	PFAM Integrase catalytic	hypothetical protein	HTH_23,HTH_28,HTH_32,rve
CBMBJOJP_02658	SGB10068sdiffH_sweep_4_cf_consensus	2658	456	L	-	-	PFAM Integrase catalytic	hypothetical protein	HTH_23,HTH_28,HTH_32,rve
CBMBJOJP_02659	SGB10068sdiffH_sweep_4_cf_consensus	2659	519	L	-	-	PFAM Integrase catalytic	ISNCY family transposase ISLad2	HTH_23,HTH_28,HTH_32,rve
CBMBJOJP_02665	SGB10068sdiffH_sweep_4_cf_consensus	2665	3660	V	iroC	-	Involved in lipid A export and possibly also in glycerophospholipid export and for biogenesis of the outer membrane. Transmembrane domains (TMD) form a pore in the inner membrane and the ATP-binding domain (NBD) is responsible for energy generation	Multidrug efflux ATP-binding/permease protein	ABC_membrane,ABC_tran
CBMBJOJP_02666	SGB10068sdiffH_sweep_4_cf_consensus	2666	1230	P	iroD	fes_1	Domain of unknown function (DUF3327)	Enterochelin esterase	DUF3327,Esterase
CBMBJOJP_02668	SGB10068sdiffH_sweep_4_cf_consensus	2668	2178	P	pfeA	pfeA	This protein is involved in the initial step of iron uptake by binding ferrienterobactin (Fe-ENT), an iron chelatin siderophore that allows E.coli to extract iron from the environment. FepA also acts as a receptor for colicins B and D	Ferric enterobactin receptor	Plug,TonB_dep_Rec
CBMBJOJP_02686	SGB10068sdiffH_sweep_4_cf_consensus	2686	747	L	-	xerD_2	Type 1 fimbriae regulatory protein	Tyrosine recombinase XerD	Phage_integrase
CBMBJOJP_02687	SGB10068sdiffH_sweep_4_cf_consensus	2687	156	L	-	-	30 bp terminal inverted repeat of ISCro1, contains 12 mismatches	hypothetical protein	HTH_Tnp_1
CBMBJOJP_02692	SGB10068sdiffH_sweep_4_cf_consensus	2692	765	K	gadW	appY	Depending on the conditions (growth phase and medium), acts as a positive or negative regulator of gadA and gadBC. Repression occurs directly or via the repression of the expression of gadX. Activation occurs directly by the binding of GadW to the gadA and gadBC promoters	HTH-type transcriptional regulator AppY	HTH_18
CBMBJOJP_02695	SGB10068sdiffH_sweep_4_cf_consensus	2695	447	E	-	cysE_3	Serine acetyltransferase	Serine acetyltransferase	Hexapep,Hexapep_2
CBMBJOJP_02751	SGB10068sdiffH_sweep_4_cf_consensus	2751	972	L	Z012_08285	-	Transposase	IS110 family transposase ISEc32	DEDD_Tnp_IS110,Transposase_20
CBMBJOJP_02799	SGB10068sdiffH_sweep_4_cf_consensus	2799	387	J	-	-	Part of the outer membrane protein assembly complex, which is involved in assembly and insertion of beta-barrel proteins into the outer membrane	hypothetical protein	-
CBMBJOJP_02803	SGB10068sdiffH_sweep_4_cf_consensus	2803	1500	L	-	-	Reverse transcriptase (RNA-dependent DNA polymerase)	hypothetical protein	RVT_1
CBMBJOJP_02804	SGB10068sdiffH_sweep_4_cf_consensus	2804	1326	T	-	-	Domain of unknown function (DUF4062)	hypothetical protein	DUF4062
CBMBJOJP_03078	SGB10068sdiffH_sweep_4_cf_consensus	3078	702	M	-	yraI	Pilus assembly protein PapD	putative fimbrial chaperone YraI	PapD_C,PapD_N
CBMBJOJP_03135	SGB10068sdiffH_sweep_4_cf_consensus	3135	660	K	-	gntR_2	FCD	putative D-xylose utilization operon transcriptional repressor	FCD,GntR
CBMBJOJP_03136	SGB10068sdiffH_sweep_4_cf_consensus	3136	939	G	-	kdgK_3	COG0524 Sugar kinases, ribokinase family	2-dehydro-3-deoxygluconokinase	PfkB
CBMBJOJP_03137	SGB10068sdiffH_sweep_4_cf_consensus	3137	657	H	dlpA	proA_1	Methyltransferase	4-hydroxy-4-methyl-2-oxoglutarate aldolase/4-carboxy-4-hydroxy-2-oxoadipate aldolase	RraA-like
CBMBJOJP_03139	SGB10068sdiffH_sweep_4_cf_consensus	3139	1338	G	-	abaQ	Major Facilitator Superfamily	Quinolone resistance transporter	MFS_1
CBMBJOJP_03766	SGB10068sdiffH_sweep_4_cf_consensus	3766	1062	L	-	xerC_2	integrase family	Tyrosine recombinase XerC	Phage_integrase
CBMBJOJP_03770	SGB10068sdiffH_sweep_4_cf_consensus	3770	1278	U	-	-	Relaxase/Mobilisation nuclease domain	hypothetical protein	Relaxase
CBMBJOJP_03772	SGB10068sdiffH_sweep_4_cf_consensus	3772	1857	V	-	-	site-specific DNA-methyltransferase (adenine-specific) activity	hypothetical protein	HTH_17,N6_Mtase,TaqI_C
CBMBJOJP_03773	SGB10068sdiffH_sweep_4_cf_consensus	3773	1068	L	-	fokIM	D12 class N6 adenine-specific DNA methyltransferase	Modification methylase FokI	MethyltransfD12
CBMBJOJP_03774	SGB10068sdiffH_sweep_4_cf_consensus	3774	1101	V	-	-	regulation of methylation-dependent chromatin silencing	hypothetical protein	HNH,HNH_2,SAD_SRA
CBMBJOJP_04116	SGB10068sdiffH_sweep_4_cf_consensus	4116	189	V	-	-	Subunit R is required for both nuclease and ATPase activities, but not for modification	hypothetical protein	DUF3387,HSDR_N,ResIII
CBMBJOJP_04117	SGB10068sdiffH_sweep_4_cf_consensus	4117	1851	L	-	rep_2	DNA helicase	ATP-dependent DNA helicase Rep	AAA_19,NERD,UvrD_C,UvrD_C_2
HPPFNFHK_00056	SGB10068sdiffH_sweep_5_cf_consensus	56	1155	P	-	mntH_1	Natural resistance-associated macrophage protein	Divalent metal cation transporter MntH	Nramp
HPPFNFHK_00362	SGB10068sdiffH_sweep_5_cf_consensus	362	783	K	-	-	Transcriptional regulator, AbiEi antitoxin N-terminal domain	hypothetical protein	AbiEi_3,AbiEi_3_N
HPPFNFHK_00364	SGB10068sdiffH_sweep_5_cf_consensus	364	777	L	-	-	Belongs to the 'phage' integrase family	hypothetical protein	Arm-DNA-bind_3,Phage_integrase
HPPFNFHK_00365	SGB10068sdiffH_sweep_5_cf_consensus	365	336	L	-	-	Belongs to the 'phage' integrase family	hypothetical protein	Arm-DNA-bind_3,Phage_integrase
HPPFNFHK_01710	SGB10068sdiffH_sweep_5_cf_consensus	1710	1266	M	rfaL	rfaL	O-antigen ligase	O-antigen ligase	Wzy_C
HPPFNFHK_01711	SGB10068sdiffH_sweep_5_cf_consensus	1711	1074	M	waaU	-	Adds the terminal N-acetyl-D-glucosamine group on the glucose(II) group of LPS	hypothetical protein	Glyco_transf_9
HPPFNFHK_01713	SGB10068sdiffH_sweep_5_cf_consensus	1713	699	T	rfaY	rfaY	Catalyzes the phosphorylation of heptose(II) of the outer membrane lipopolysaccharide core	Lipopolysaccharide core heptose(II) kinase RfaY	WaaY
HPPFNFHK_01715	SGB10068sdiffH_sweep_5_cf_consensus	1715	1020	M	rfaI	-	lipopolysaccharide glucosyltransferase II activity	hypothetical protein	Glyco_transf_8,Glyco_transf_8C
HPPFNFHK_01716	SGB10068sdiffH_sweep_5_cf_consensus	1716	1080	M	rfaB	rfaB	Adds a galactose goup to a glucose group of LPS	Lipopolysaccharide 1,6-galactosyltransferase	Glyco_transf_4,Glycos_transf_1
HPPFNFHK_01717	SGB10068sdiffH_sweep_5_cf_consensus	1717	936	M	-	-	transferase activity, transferring glycosyl groups	hypothetical protein	-
HPPFNFHK_03182	SGB10068sdiffH_sweep_5_cf_consensus	3182	270	K	-	-	transcriptional regulator	hypothetical protein	HTH_35
HPPFNFHK_03200	SGB10068sdiffH_sweep_5_cf_consensus	3200	213	L	-	-	COG2801 Transposase and inactivated derivatives	IS3 family transposase ISEc24	HTH_21,rve
HPPFNFHK_03202	SGB10068sdiffH_sweep_5_cf_consensus	3202	285	L	-	-	PFAM transposase IS3 IS911 family protein	IS3 family transposase ISEc24	HTH_Tnp_1
HPPFNFHK_03297	SGB10068sdiffH_sweep_5_cf_consensus	3297	1068	G	-	rbsC_4	Branched-chain amino acid transport system / permease component	Ribose import permease protein RbsC	BPD_transp_2
HPPFNFHK_03300	SGB10068sdiffH_sweep_5_cf_consensus	3300	936	G	-	rbsB_3	Periplasmic binding protein domain	Ribose import binding protein RbsB	Peripla_BP_4
ACODHAEN_00796	SGB10068sdiffH_sweep_6_cf_consensus	796	1401	C	-	-	lyase activity	hypothetical protein	-
ACODHAEN_00988	SGB10068sdiffH_sweep_6_cf_consensus	988	366	T	-	-	Nacht domain	hypothetical protein	-
ACODHAEN_01075	SGB10068sdiffH_sweep_6_cf_consensus	1075	483	L	-	-	Integrase	hypothetical protein	Integrase_1,Phage_int_SAM_2
DJFBOLDP_00005	SGB10068sdiffH_sweep_8_cf_consensus	5	312	L	-	-	Yersinia enterocolitica transposase for insertion sequence element IS1328 SWALL TRA8_YEREN (SWALL Q56897) (334 aa) fasta scores E()	IS110 family transposase ISEc76	DEDD_Tnp_IS110,Transposase_20
DJFBOLDP_00020	SGB10068sdiffH_sweep_8_cf_consensus	20	264	L	-	-	ISSoEn1, terminal inverted repeat	hypothetical protein	DDE_Tnp_1_5
DJFBOLDP_00022	SGB10068sdiffH_sweep_8_cf_consensus	22	519	K	-	-	transposase activity	hypothetical protein	-
DJFBOLDP_00024	SGB10068sdiffH_sweep_8_cf_consensus	24	282	K	-	-	Helix-turn-helix domain	hypothetical protein	HTH_3,HTH_31
DJFBOLDP_00027	SGB10068sdiffH_sweep_8_cf_consensus	27	528	O	-	parM_1	StbA protein	Plasmid segregation protein ParM	StbA
DJFBOLDP_00028	SGB10068sdiffH_sweep_8_cf_consensus	28	420	O	-	parM_2	StbA protein	Plasmid segregation protein ParM	StbA
DJFBOLDP_00287	SGB10068sdiffH_sweep_8_cf_consensus	287	810	K	-	-	BRO family, N-terminal domain	hypothetical protein	Bro-N
DJFBOLDP_00293	SGB10068sdiffH_sweep_8_cf_consensus	293	1032	L	-	-	DNA helicase	hypothetical protein	AAA_19
DJFBOLDP_00299	SGB10068sdiffH_sweep_8_cf_consensus	299	306	E	pduV	-	Ethanolamine utilisation - propanediol utilisation	hypothetical protein	PduV-EutP
DJFBOLDP_00302	SGB10068sdiffH_sweep_8_cf_consensus	302	759	M	-	caf1M_1	Pili assembly chaperone PapD, C-terminal domain	Chaperone protein caf1M	PapD_C,PapD_N
DJFBOLDP_00306	SGB10068sdiffH_sweep_8_cf_consensus	306	1194	L	-	ltrA	Type II intron maturase	Group II intron-encoded protein LtrA	Intron_maturas2,RVT_1
DJFBOLDP_00309	SGB10068sdiffH_sweep_8_cf_consensus	309	480	L	yfjY	-	RadC-like JAB domain	hypothetical protein	RadC
DJFBOLDP_00679	SGB10068sdiffH_sweep_8_cf_consensus	679	285	N	-	-	mRNA binding	hypothetical protein	HicA_toxin
DJFBOLDP_00682	SGB10068sdiffH_sweep_8_cf_consensus	682	216	K	-	-	Helix-turn-helix XRE-family like proteins	hypothetical protein	HTH_3
DJFBOLDP_00711	SGB10068sdiffH_sweep_8_cf_consensus	711	228	K	-	-	Prophage CP4-57 regulatory protein (AlpA)	hypothetical protein	Phage_AlpA
DJFBOLDP_00723	SGB10068sdiffH_sweep_8_cf_consensus	723	384	K	-	-	transcriptional regulator	hypothetical protein	Phage_AlpA
DJFBOLDP_00742	SGB10068sdiffH_sweep_8_cf_consensus	742	1332	T	-	cdgI_1	diguanylate cyclase	putative diguanylate cyclase CdgI	GGDEF,HAMP,PAS,PAS_9
DJFBOLDP_01266	SGB10068sdiffH_sweep_8_cf_consensus	1266	255	L	ybcK	-	Recombinase zinc beta ribbon domain	hypothetical protein	Recombinase,Resolvase,Zn_ribbon_recom
DJFBOLDP_01448	SGB10068sdiffH_sweep_8_cf_consensus	1448	864	L	-	-	NB10_ISVa3 (complete 1.508 bp)	IS91 family transposase ISSbo1	Y2_Tnp,Zn_Tnp_IS91
DJFBOLDP_01894	SGB10068sdiffH_sweep_8_cf_consensus	1894	1839	D	-	-	tape measure	hypothetical protein	-
DJFBOLDP_02054	SGB10068sdiffH_sweep_8_cf_consensus	2054	1092	M	-	bshA	Glycosyl transferase 4-like	N-acetyl-alpha-D-glucosaminyl L-malate synthase	Glyco_trans_4_4,Glyco_transf_4,Glycos_transf_1
DJFBOLDP_02146	SGB10068sdiffH_sweep_8_cf_consensus	2146	852	O	-	-	Domain present in PSD-95, Dlg, and ZO-1/2.	hypothetical protein	PDZ_2,Trypsin_2
DJFBOLDP_02174	SGB10068sdiffH_sweep_8_cf_consensus	2174	1557	D	-	-	AAA ATPase domain	hypothetical protein	AAA_15,DUF3696
DJFBOLDP_02183	SGB10068sdiffH_sweep_8_cf_consensus	2183	297	K	-	-	Helix-turn-helix XRE-family like proteins	hypothetical protein	HTH_3
DJFBOLDP_02184	SGB10068sdiffH_sweep_8_cf_consensus	2184	1014	L	-	xerC_2	Belongs to the 'phage' integrase family	Tyrosine recombinase XerC	Phage_int_SAM_1,Phage_integrase
DJFBOLDP_02269	SGB10068sdiffH_sweep_8_cf_consensus	2269	1449	G	-	-	AAA domain, putative AbiEii toxin, Type IV TA system	hypothetical protein	AAA_21
DJFBOLDP_02270	SGB10068sdiffH_sweep_8_cf_consensus	2270	870	V	-	-	HNH endonuclease	hypothetical protein	-
DJFBOLDP_02271	SGB10068sdiffH_sweep_8_cf_consensus	2271	1389	L	-	-	Recombinase zinc beta ribbon domain	hypothetical protein	Recombinase,Resolvase,Zn_ribbon_recom
DJFBOLDP_02272	SGB10068sdiffH_sweep_8_cf_consensus	2272	579	L	ybcK	-	COG1961 Site-specific recombinases, DNA invertase Pin homologs	hypothetical protein	Recombinase,Resolvase,Zn_ribbon_recom
DJFBOLDP_02275	SGB10068sdiffH_sweep_8_cf_consensus	2275	1515	L	-	-	Reverse transcriptase (RNA-dependent DNA polymerase)	hypothetical protein	RVT_1
DJFBOLDP_02277	SGB10068sdiffH_sweep_8_cf_consensus	2277	612	L	-	bin3_1	Resolvase, N terminal domain	Putative transposon Tn552 DNA-invertase bin3	HTH_7,Resolvase
DJFBOLDP_02279	SGB10068sdiffH_sweep_8_cf_consensus	2279	951	L	-	-	reverse transcriptase	hypothetical protein	RVT_1
DJFBOLDP_02280	SGB10068sdiffH_sweep_8_cf_consensus	2280	333	K	-	-	Helix-turn-helix domain	hypothetical protein	HTH_19,HTH_3
DJFBOLDP_02447	SGB10068sdiffH_sweep_8_cf_consensus	2447	240	I	-	-	Acyltransferase family	hypothetical protein	Acyl_transf_3
DJFBOLDP_02448	SGB10068sdiffH_sweep_8_cf_consensus	2448	717	I	-	-	Acyltransferase family	hypothetical protein	Acyl_transf_3
DJFBOLDP_02811	SGB10068sdiffH_sweep_8_cf_consensus	2811	627	L	-	-	reverse transcriptase	hypothetical protein	GIIM,HNH,RVT_1,RVT_N
DJFBOLDP_02812	SGB10068sdiffH_sweep_8_cf_consensus	2812	423	L	-	-	Reverse transcriptase (RNA-dependent DNA polymerase)	hypothetical protein	GIIM,HNH,Intron_maturas2,RVT_1,RVT_N
DJFBOLDP_02813	SGB10068sdiffH_sweep_8_cf_consensus	2813	960	O	stbA	parM_3	PFAM StbA family protein	Plasmid segregation protein ParM	StbA
DJFBOLDP_03162	SGB10068sdiffH_sweep_8_cf_consensus	3162	1731	M	-	pal_2	Belongs to the ompA family	Peptidoglycan-associated lipoprotein	OMP_b-brl,OmpA
DJFBOLDP_03187	SGB10068sdiffH_sweep_8_cf_consensus	3187	645	L	-	-	Domain of unknown function (DUF4158)	hypothetical protein	DDE_Tnp_Tn3,DUF4158
DJFBOLDP_03193	SGB10068sdiffH_sweep_8_cf_consensus	3193	867	L	-	-	Domain of unknown function (DUF4942)	hypothetical protein	DUF4942
DJFBOLDP_03855	SGB10068sdiffH_sweep_8_cf_consensus	3855	702	L	-	-	Integrase core domain	IS481 family transposase ISEc18	HTH_23,HTH_28,HTH_32,rve,rve_3
DJFBOLDP_03866	SGB10068sdiffH_sweep_8_cf_consensus	3866	474	L	yfjY	-	RadC-like JAB domain	hypothetical protein	RadC
DJFBOLDP_03870	SGB10068sdiffH_sweep_8_cf_consensus	3870	732	V	-	-	HNH endonuclease	hypothetical protein	-
DJFBOLDP_04126	SGB10068sdiffH_sweep_8_cf_consensus	4126	981	L	-	xerC_4	Phage integrase family	Tyrosine recombinase XerC	Phage_integrase
DJFBOLDP_04127	SGB10068sdiffH_sweep_8_cf_consensus	4127	294	K	-	-	Helix-turn-helix XRE-family like proteins	hypothetical protein	HTH_3,HTH_31
DJFBOLDP_04528	SGB10068sdiffH_sweep_8_cf_consensus	4528	774	K	-	-	Transcriptional regulator, AbiEi antitoxin N-terminal domain	hypothetical protein	AbiEi_3,AbiEi_3_N
DJFBOLDP_04542	SGB10068sdiffH_sweep_8_cf_consensus	4542	366	L	insK	-	COG2801 Transposase and inactivated derivatives	IS3 family transposase IS150	HTH_21,rve,rve_2
DJFBOLDP_04551	SGB10068sdiffH_sweep_8_cf_consensus	4551	606	M	lola3	lolA_2	Participates in the translocation of lipoproteins from the inner membrane to the outer membrane. Only forms a complex with a lipoprotein if the residue after the N-terminal Cys is not an aspartate (The Asp acts as a targeting signal to indicate that the lipoprotein should stay in the inner membrane)	Outer-membrane lipoprotein carrier protein	LolA
DJFBOLDP_04553	SGB10068sdiffH_sweep_8_cf_consensus	4553	1677	M	ycdQ	-	Glycosyl transferase family 2	hypothetical protein	Glycos_transf_2,Lip_A_acyltrans
DJFBOLDP_04554	SGB10068sdiffH_sweep_8_cf_consensus	4554	354	I	-	-	3-hydroxymyristoyl 3-hydroxydecanoyl-(acyl carrier protein)	hypothetical protein	FabA
DJFBOLDP_04561	SGB10068sdiffH_sweep_8_cf_consensus	4561	1059	Q	-	sfmM2	O-Methyltransferase	L-tyrosine C(3)-methyltransferase	Methyltransf_2
DJFBOLDP_04564	SGB10068sdiffH_sweep_8_cf_consensus	4564	288	U	cdiA	cdiA	Pre-toxin domain with VENN motif	tRNA nuclease CdiA	Fil_haemagg,Fil_haemagg_2,Haemagg_act,Ntox25,Ntox28,PT-VENN
DJFBOLDP_04692	SGB10068sdiffH_sweep_8_cf_consensus	4692	789	K	-	cfaD	helix_turn_helix, arabinose operon control protein	CFA/I fimbrial subunit D	HTH_18
DJFBOLDP_04736	SGB10068sdiffH_sweep_8_cf_consensus	4736	426	L	-	-	Transposase	hypothetical protein	HTH_Tnp_1
DJFBOLDP_04754	SGB10068sdiffH_sweep_8_cf_consensus	4754	1392	M	-	-	ImpA domain protein	hypothetical protein	ImpA_N,VasL
DJFBOLDP_04755	SGB10068sdiffH_sweep_8_cf_consensus	4755	1746	L	-	rep_2	DNA helicase	ATP-dependent DNA helicase Rep	AAA_19,NERD,UvrD_C,UvrD_C_2
DJFBOLDP_04756	SGB10068sdiffH_sweep_8_cf_consensus	4756	1245	M	-	-	T5orf172	hypothetical protein	DUF4041,MUG113,T5orf172
DJFBOLDP_04771	SGB10068sdiffH_sweep_8_cf_consensus	4771	609	L	-	-	PFAM Integrase, catalytic core	hypothetical protein	HTH_32,rve,rve_3
DJFBOLDP_04784	SGB10068sdiffH_sweep_8_cf_consensus	4784	585	K	-	-	Bacterial regulatory proteins, tetR family	hypothetical protein	TetR_N
DJFBOLDP_04785	SGB10068sdiffH_sweep_8_cf_consensus	4785	1239	G	-	tap_2	Major facilitator Superfamily	Multidrug efflux pump Tap	MFS_1
DJFBOLDP_04807	SGB10068sdiffH_sweep_8_cf_consensus	4807	1581	T	-	-	Protein of unknown function (DUF3987)	hypothetical protein	DUF3987
KIHHGHLL_00791	SGB10068sdiffH_sweep_12_cf_consensus	791	834	V	mcrA	mcrA	Restriction of 5-methyl and 5-hydroxymethylcytosines at the specific DNA sequence C(me)CGG	5-methylcytosine-specific restriction enzyme A	HNH
KAPOOAHD_00435	SGB10073diffH_cfsweep_2_cf_consensus	435	315	M	-	-	LysM domain	hypothetical protein	-
KAPOOAHD_00436	SGB10073diffH_cfsweep_2_cf_consensus	436	780	V	-	-	HNH endonuclease	hypothetical protein	HNH_2
KAPOOAHD_00437	SGB10073diffH_cfsweep_2_cf_consensus	437	2826	K	-	rapA_1	Transcription regulator that activates transcription by stimulating RNA polymerase (RNAP) recycling in case of stress conditions such as supercoiled DNA or high salt concentrations. Probably acts by releasing the RNAP, when it is trapped or immobilized on tightly supercoiled DNA. Does not activate transcription on linear DNA. Probably not involved in DNA repair	RNA polymerase-associated protein RapA	Helicase_C,SNF2_N
KAPOOAHD_00438	SGB10073diffH_cfsweep_2_cf_consensus	438	4923	V	-	-	Type II restriction enzyme, methylase subunits	hypothetical protein	N6_Mtase
KAPOOAHD_00440	SGB10073diffH_cfsweep_2_cf_consensus	440	2118	L	-	rep_2	DNA helicase	ATP-dependent DNA helicase Rep	AAA_19,UvrD-helicase,UvrD_C
KAPOOAHD_00532	SGB10073diffH_cfsweep_2_cf_consensus	532	648	G	gpmB	cobC_1	Phosphoglycerate mutase family	Adenosylcobalamin/alpha-ribazole phosphatase	His_Phos_1
KAPOOAHD_02524	SGB10073diffH_cfsweep_2_cf_consensus	2524	1221	L	-	-	Transposase	ISL3 family transposase ISCfr12	DDE_Tnp_ISL3,HTH_Tnp_ISL3,zf-ISL3
KAPOOAHD_02790	SGB10073diffH_cfsweep_2_cf_consensus	2790	1182	L	-	intS_2	Belongs to the 'phage' integrase family	Prophage integrase IntS	Arm-DNA-bind_3,Phage_integrase
KAPOOAHD_02800	SGB10073diffH_cfsweep_2_cf_consensus	2800	228	K	alpA	-	Prophage CP4-57 regulatory protein (AlpA)	hypothetical protein	Phage_AlpA
KAPOOAHD_03457	SGB10073diffH_cfsweep_2_cf_consensus	3457	561	M	-	hxlB_2	SIS domain	3-hexulose-6-phosphate isomerase	SIS
KAPOOAHD_03460	SGB10073diffH_cfsweep_2_cf_consensus	3460	1254	G	gatC	gatC_2	PTS system sugar-specific permease component	PTS system galactitol-specific EIIC component	EIIC-GAT
KAPOOAHD_03461	SGB10073diffH_cfsweep_2_cf_consensus	3461	294	G	-	gatB_2	PFAM phosphotransferase system, lactose cellobiose-specific IIB subunit	PTS system galactitol-specific EIIB component	PTS_IIB
KAPOOAHD_03463	SGB10073diffH_cfsweep_2_cf_consensus	3463	756	K	-	ydjF_2	DeoR C terminal sensor domain	putative HTH-type transcriptional regulator YdjF	DeoRC,HTH_DeoR
KAPOOAHD_03464	SGB10073diffH_cfsweep_2_cf_consensus	3464	537	G	rpiB	lacB	Ribose/Galactose Isomerase	Galactose-6-phosphate isomerase subunit LacB	LacAB_rpiB
KAPOOAHD_03465	SGB10073diffH_cfsweep_2_cf_consensus	3465	1371	G	-	gatC_3	system Galactitol-specific IIC component	PTS system galactitol-specific EIIC component	EIIC-GAT
KAPOOAHD_03466	SGB10073diffH_cfsweep_2_cf_consensus	3466	285	G	-	-	PTS system, Lactose/Cellobiose specific IIB subunit	hypothetical protein	PTS_IIB
KAPOOAHD_03467	SGB10073diffH_cfsweep_2_cf_consensus	3467	459	G	-	-	Phosphoenolpyruvate-dependent sugar phosphotransferase system, EIIA 2	hypothetical protein	PTS_EIIA_2
KAPOOAHD_03468	SGB10073diffH_cfsweep_2_cf_consensus	3468	966	K	-	sorC_2	transcriptional regulator	Sorbitol operon regulator	Sugar-bind
KAPOOAHD_03469	SGB10073diffH_cfsweep_2_cf_consensus	3469	351	K	arsR	-	helix_turn_helix, Arsenical Resistance Operon Repressor	hypothetical protein	HTH_5,LMWPc
ECAIHCKF_00602	SGB10073diffH_cfsweep_4_cf_consensus	602	645	K	-	virF	helix_turn_helix, arabinose operon control protein	Virulence regulon transcriptional activator VirF	HTH_18
ECAIHCKF_01860	SGB10073diffH_cfsweep_4_cf_consensus	1860	1980	M	yjcS	yjcS	Alkyl sulfatase dimerisation	Putative alkyl/aryl-sulfatase YjcS	Alkyl_sulf_C,Alkyl_sulf_dimr,Lactamase_B
ECAIHCKF_02055	SGB10073diffH_cfsweep_4_cf_consensus	2055	618	L	-	-	Exodeoxyribonuclease VIII	hypothetical protein	DUF3799
ECAIHCKF_03465	SGB10073diffH_cfsweep_4_cf_consensus	3465	171	V	hsdM	-	N-6 DNA Methylase	hypothetical protein	HsdM_N,N6_Mtase
ECAIHCKF_03466	SGB10073diffH_cfsweep_4_cf_consensus	3466	1305	V	-	-	restriction modification system DNA specificity domain	hypothetical protein	Methylase_S
ECAIHCKF_03942	SGB10073diffH_cfsweep_4_cf_consensus	3942	1482	K	-	gabR_2	helix_turn_helix gluconate operon transcriptional repressor	HTH-type transcriptional regulatory protein GabR	Aminotran_1_2,GntR
ECAIHCKF_03943	SGB10073diffH_cfsweep_4_cf_consensus	3943	1107	E	alr	alr_2	Catalyzes the interconversion of L-alanine and D- alanine. May also act on other amino acids	Alanine racemase, biosynthetic	Ala_racemase_C,Ala_racemase_N
ECAIHCKF_03944	SGB10073diffH_cfsweep_4_cf_consensus	3944	1239	E	glyA	glyA_2	Catalyzes the reversible interconversion of serine and glycine with tetrahydrofolate (THF) serving as the one-carbon carrier. This reaction serves as the major source of one-carbon groups required for the biosynthesis of purines, thymidylate, methionine, and other important biomolecules. Also exhibits THF- independent aldolase activity toward beta-hydroxyamino acids, producing glycine and aldehyd…	Serine hydroxymethyltransferase	SHMT
PKFFJLBC_02830	SGB10073diffH_cfsweep_9_cf_consensus	2830	780	L	-	-	Cleaves both 3' and 5' ssDNA extremities of branched DNA structures	hypothetical protein	-
PKFFJLBC_02862	SGB10073diffH_cfsweep_9_cf_consensus	2862	363	V	-	-	HNH endonuclease	hypothetical protein	-
PKFFJLBC_02963	SGB10073diffH_cfsweep_9_cf_consensus	2963	249	V	-	-	Domain of unknown function (DUF3883)	hypothetical protein	DUF3427,DUF3883
PKFFJLBC_02964	SGB10073diffH_cfsweep_9_cf_consensus	2964	993	V	-	-	HNH endonuclease	hypothetical protein	HNH_2
PKFFJLBC_03840	SGB10073diffH_cfsweep_9_cf_consensus	3840	786	L	bet	-	Recombination protein BET	hypothetical protein	RecT
PKFFJLBC_03845	SGB10073diffH_cfsweep_9_cf_consensus	3845	1062	K	-	-	acetyltransferase	hypothetical protein	-
PKFFJLBC_03929	SGB10073diffH_cfsweep_9_cf_consensus	3929	297	L	-	-	Integrase	hypothetical protein	Phage_integrase
PKFFJLBC_04047	SGB10073diffH_cfsweep_9_cf_consensus	4047	1083	E	ypdF	ypdF	Creatinase/Prolidase N-terminal domain	Aminopeptidase YpdF	Creatinase_N,Peptidase_M24
PKFFJLBC_04048	SGB10073diffH_cfsweep_9_cf_consensus	4048	1041	E	ypdE	ypdE	Aminopeptidase I zinc metalloprotease (M18)	Aminopeptidase YpdE	Peptidase_M42
PKFFJLBC_04050	SGB10073diffH_cfsweep_9_cf_consensus	4050	855	K	-	rhaR_8	helix_turn_helix, arabinose operon control protein	HTH-type transcriptional activator RhaR	HTH_18
EEKEDOGF_00027	SGB10073diffH_cfsweep_15_cf_consensus	27	867	K	-	-	WYL domain	hypothetical protein	WYL
EEKEDOGF_00225	SGB10073diffH_cfsweep_15_cf_consensus	225	474	L	insK	insK	COG2801 Transposase and inactivated derivatives	Putative transposase InsK for insertion sequence element IS150	HTH_21,rve,rve_2
EEKEDOGF_01668	SGB10073diffH_cfsweep_15_cf_consensus	1668	1956	T	-	-	Nacht domain	hypothetical protein	Metallophos,NACHT
EEKEDOGF_01671	SGB10073diffH_cfsweep_15_cf_consensus	1671	258	T	pemI	pemI	SpoVT AbrB domain-containing protein	Antitoxin PemI	MazE_antitoxin
EEKEDOGF_01672	SGB10073diffH_cfsweep_15_cf_consensus	1672	333	T	pemK	pemK	Toxic component of a toxin-antitoxin (TA) module	Endoribonuclease PemK	PemK_toxin
EEKEDOGF_01674	SGB10073diffH_cfsweep_15_cf_consensus	1674	1263	L	intB	intS	Belongs to the 'phage' integrase family	Prophage integrase IntS	Arm-DNA-bind_3,Phage_integrase
EEKEDOGF_02705	SGB10073diffH_cfsweep_15_cf_consensus	2705	1242	L	-	intA_1	Arm DNA-binding domain	Prophage integrase IntA	Arm-DNA-bind_3,Phage_integrase
KFDAJICC_03861	SGB10073diffH_sweep_1_cf_consensus	3861	264	L	-	-	Winged helix-turn helix	hypothetical protein	HTH_29
KFDAJICC_03862	SGB10073diffH_sweep_1_cf_consensus	3862	1227	L	rfcS	-	Part of the RFC clamp loader complex which loads the PCNA sliding clamp onto DNA	hypothetical protein	AAA,DNA_pol3_delta2,HTH_3,Intein_splicing,LAGLIDADG_3,Rad17,Rep_fac_C,RuvB_N
KFDAJICC_03863	SGB10073diffH_sweep_1_cf_consensus	3863	630	L	-	-	oxidized base lesion DNA N-glycosylase activity	hypothetical protein	HTH_39
KFDAJICC_03864	SGB10073diffH_sweep_1_cf_consensus	3864	1827	L	-	rep_2	DNA helicase	ATP-dependent DNA helicase Rep	AAA_19,NERD,UvrD_C,UvrD_C_2
KFDAJICC_03868	SGB10073diffH_sweep_1_cf_consensus	3868	981	M	ompT	ompP	protease	Outer membrane protease OmpP	Omptin
KFDAJICC_03869	SGB10073diffH_sweep_1_cf_consensus	3869	486	M	pilT	-	Lytic transglycosylase	hypothetical protein	SLT
KFDAJICC_03873	SGB10073diffH_sweep_1_cf_consensus	3873	1032	U	tcpE	tcpE	type II secretion	Toxin coregulated pilus biosynthesis protein E	T2SSF
KFDAJICC_03974	SGB10073diffH_sweep_1_cf_consensus	3974	225	K	-	-	Prophage CP4-57 regulatory protein (AlpA)	hypothetical protein	Phage_AlpA
KFDAJICC_03975	SGB10073diffH_sweep_1_cf_consensus	3975	945	L	-	-	Protein of unknown function (DUF3987)	hypothetical protein	DUF3987
KFDAJICC_03976	SGB10073diffH_sweep_1_cf_consensus	3976	441	L	-	-	Protein of unknown function (DUF3987)	hypothetical protein	DUF3987
KFDAJICC_04062	SGB10073diffH_sweep_1_cf_consensus	4062	1188	L	-	intS	Pfam:DUF4102	Prophage integrase IntS	Arm-DNA-bind_3,Phage_integrase
KFDAJICC_04066	SGB10073diffH_sweep_1_cf_consensus	4066	648	M	cdtA	cdtA	Cytolethal distending toxin	Cytolethal distending toxin subunit A	CDtoxinA
KFDAJICC_04067	SGB10073diffH_sweep_1_cf_consensus	4067	336	L	-	-	to Shigella flexneri,and Shigella flexneri 2A IS10 orf S0034 or Cp0027 SWALL Q9AFX7 (EMBL AF348706) (407 aa) fasta scores E()	IS4 family transposase ISSfl1	DDE_Tnp_1
KFDAJICC_04068	SGB10073diffH_sweep_1_cf_consensus	4068	720	P	-	-	Major facilitator superfamily	hypothetical protein	MFS_1
KFDAJICC_04101	SGB10073diffH_sweep_1_cf_consensus	4101	453	K	yfjS	yafY	regulation of single-species biofilm formation	Lipoprotein YafY	-
KFDAJICC_04103	SGB10073diffH_sweep_1_cf_consensus	4103	714	K	yfjR	-	transcriptional regulator	hypothetical protein	HTH_11,HTH_DeoR,SpoIIID,WYL
KFDAJICC_04106	SGB10073diffH_sweep_1_cf_consensus	4106	654	L	-	-	AAA domain	hypothetical protein	AAA_11,AAA_12,NERD,Pkinase
KFDAJICC_04131	SGB10073diffH_sweep_1_cf_consensus	4131	1197	L	intA	intA_3	Integrase is necessary for integration of the phage into the host genome by site-specific recombination. In conjunction with excisionase, integrase is also necessary for excision of the prophage from the host genome. Part of the cryptic P4-like prophage CP4-57, it excises the prophage when overexpressed, which also requires integration host factor (encoded by ihfA and ihfB). Overexpression of Alp…	Prophage integrase IntA	Arm-DNA-bind_3,Phage_int_SAM_3,Phage_integrase
KFDAJICC_04135	SGB10073diffH_sweep_1_cf_consensus	4135	267	K	-	-	Prophage CP4-57 regulatory protein (AlpA)	hypothetical protein	Phage_AlpA
KFDAJICC_04151	SGB10073diffH_sweep_1_cf_consensus	4151	1239	C	-	-	Forms oxaloacetate, a four-carbon dicarboxylic acid source for the tricarboxylic acid cycle	hypothetical protein	-
KFDAJICC_04153	SGB10073diffH_sweep_1_cf_consensus	4153	2532	D	-	-	Protein of unknown function (DUF3584)	hypothetical protein	DUF3584
KFDAJICC_04154	SGB10073diffH_sweep_1_cf_consensus	4154	273	L	-	-	protein of Escherichia coli O157 H7	hypothetical protein	HTH_Tnp_1
KFDAJICC_04159	SGB10073diffH_sweep_1_cf_consensus	4159	237	K	-	-	Prophage CP4-57 regulatory protein (AlpA)	hypothetical protein	Phage_AlpA
HAELPJPO_02047	SGB10073diffH_sweep_10_cf_consensus	2047	558	L	pinE	hin_1	This protein catalyzes the inversion of an 1800-bp E.coli DNA fragment, the P region, which can exist in either orientation. The function of the inversion is not yet clear	DNA-invertase hin	HTH_7,Resolvase
HAELPJPO_02194	SGB10073diffH_sweep_10_cf_consensus	2194	924	L	-	-	Transposase and inactivated derivatives	hypothetical protein	-
HAELPJPO_02206	SGB10073diffH_sweep_10_cf_consensus	2206	510	G	nucD	-	Phage lysozyme	hypothetical protein	Phage_lysozyme
HAELPJPO_02217	SGB10073diffH_sweep_10_cf_consensus	2217	234	L	-	-	DinI-like family	hypothetical protein	DinI
HAELPJPO_02220	SGB10073diffH_sweep_10_cf_consensus	2220	858	H	-	dam_1	D12 class N6 adenine-specific DNA methyltransferase	DNA adenine methylase	MethyltransfD12
HAELPJPO_02221	SGB10073diffH_sweep_10_cf_consensus	2221	228	T	-	ybiI_2	Prokaryotic dksA/traR C4-type zinc finger	putative protein YbiI	zf-dskA_traR
HAELPJPO_02227	SGB10073diffH_sweep_10_cf_consensus	2227	633	K	-	-	Bacteriophage CI repressor C-terminal domain	hypothetical protein	Phage_CI_C,Phage_CI_repr
HAELPJPO_02228	SGB10073diffH_sweep_10_cf_consensus	2228	1026	L	int	xerC_2	Phage integrase family	Tyrosine recombinase XerC	Phage_integrase
HAELPJPO_03265	SGB10073diffH_sweep_10_cf_consensus	3265	252	L	umuC	umuC_2	DNA polymerase	Protein UmuC	DUF4113,IMS,IMS_C,IMS_HHH
HAELPJPO_03266	SGB10073diffH_sweep_10_cf_consensus	3266	357	L	-	-	to Escherichia coli transposase for insertion sequence element IS21 IstA SW ISTA_ECOLI (P15025) (390 aa) fasta scores E() 3e-27, 33.1 id in 329 aa. Identical to the previously sequenced Yersinia pestis,Yersinia pseudotuberculosis and Escherichia coli pesticin plasmid insertion sequence transposase Y1055 TR P74993 (EMBL U59875) (340 aa) fasta scores E() 0, 100.0 id in 340 aa	hypothetical protein	HTH_23,rve
HAELPJPO_03270	SGB10073diffH_sweep_10_cf_consensus	3270	741	L	-	xerC_3	Phage integrase family	Tyrosine recombinase XerC	Phage_integrase
HAELPJPO_03276	SGB10073diffH_sweep_10_cf_consensus	3276	279	K	-	-	Ribbon-helix-helix protein, copG family	hypothetical protein	RHH_1
HAELPJPO_03277	SGB10073diffH_sweep_10_cf_consensus	3277	753	K	-	rhmR_3	helix_turn_helix isocitrate lyase regulation	putative HTH-type transcriptional regulator RhmR	HTH_IclR,IclR
HAELPJPO_03278	SGB10073diffH_sweep_10_cf_consensus	3278	924	U	kdgT	kdgT_2	The 2-keto-3-deoxygluconate permease transports the degraded pectin products into the bacterial cell, where they serve as carbon and energy sources. This is a hydrogen coupled transport system	2-keto-3-deoxygluconate permease	KdgT
HAELPJPO_03279	SGB10073diffH_sweep_10_cf_consensus	3279	381	J	-	yabJ_2	Endoribonuclease L-PSP	2-iminobutanoate/2-iminopropanoate deaminase	Ribonuc_L-PSP
HAELPJPO_03282	SGB10073diffH_sweep_10_cf_consensus	3282	867	P	ugpA_2	ugpA_2	Binding-protein-dependent transport systems inner membrane component	sn-glycerol-3-phosphate transport system permease protein UgpA	BPD_transp_1
HAELPJPO_03283	SGB10073diffH_sweep_10_cf_consensus	3283	888	P	-	ngcG	Binding-protein-dependent transport systems inner membrane component	Diacetylchitobiose uptake system permease protein NgcG	BPD_transp_1
HAELPJPO_03285	SGB10073diffH_sweep_10_cf_consensus	3285	1074	P	-	ugpC_2	Belongs to the ABC transporter superfamily	sn-glycerol-3-phosphate import ATP-binding protein UgpC	ABC_tran,TOBE_2
HAELPJPO_03286	SGB10073diffH_sweep_10_cf_consensus	3286	1311	G	-	ugpB_2	Extracellular solute-binding protein	sn-glycerol-3-phosphate-binding periplasmic protein UgpB	SBP_bac_1,SBP_bac_8
HAELPJPO_03287	SGB10073diffH_sweep_10_cf_consensus	3287	294	L	-	-	Transposase Tn5 dimerisation domain	IS4 family transposase ISEc13	DDE_Tnp_1,Dimer_Tnp_Tn5
HAELPJPO_03288	SGB10073diffH_sweep_10_cf_consensus	3288	174	L	tnpA	-	Transposase	hypothetical protein	DDE_Tnp_Tn3,DUF4158
HAELPJPO_03289	SGB10073diffH_sweep_10_cf_consensus	3289	447	L	tnpB	-	Escherichia coli O157 H7 ortholog	IS3 family transposase IS629	HTH_21,rve,rve_3
HAELPJPO_03290	SGB10073diffH_sweep_10_cf_consensus	3290	459	L	tnpB	-	Escherichia coli O157 H7 ortholog	IS3 family transposase IS629	HTH_21,rve,rve_3
HAELPJPO_03295	SGB10073diffH_sweep_10_cf_consensus	3295	696	V	macB_2	lolD_3	ATPases associated with a variety of cellular activities	Lipoprotein-releasing system ATP-binding protein LolD	ABC_tran
HAELPJPO_03296	SGB10073diffH_sweep_10_cf_consensus	3296	1131	V	lolE_1	-	MacB-like periplasmic core domain	hypothetical protein	FtsX,MacB_PCD
HAELPJPO_03297	SGB10073diffH_sweep_10_cf_consensus	3297	1284	V	macB_3	-	MacB-like periplasmic core domain	hypothetical protein	FtsX,MacB_PCD
HAELPJPO_03299	SGB10073diffH_sweep_10_cf_consensus	3299	528	P	tpd	tpd	Fe2+ transport protein	34 kDa membrane antigen	Iron_transport
HAELPJPO_03300	SGB10073diffH_sweep_10_cf_consensus	3300	1941	P	efeU_1	-	Iron permease FTR1 family	hypothetical protein	Cytochrome_CBB3,FTR1
HAELPJPO_03301	SGB10073diffH_sweep_10_cf_consensus	3301	762	C	nqrC	nqrC	NQR complex catalyzes the reduction of ubiquinone-1 to ubiquinol by two successive reactions, coupled with the transport of Na( ) ions from the cytoplasm to the periplasm. NqrA to NqrE are probably involved in the second step, the conversion of ubisemiquinone to ubiquinol	Na(+)-translocating NADH-quinone reductase subunit C	FMN_bind
HAELPJPO_03304	SGB10073diffH_sweep_10_cf_consensus	3304	594	K	-	tetC	Bacterial regulatory proteins, tetR family	Transposon Tn10 TetC protein	TetR_N
HAELPJPO_03306	SGB10073diffH_sweep_10_cf_consensus	3306	624	K	tetR	tetR	Tetracycline repressor protein TetR	Tetracycline repressor protein class B from transposon Tn10	TetR_C,TetR_N
HAELPJPO_03307	SGB10073diffH_sweep_10_cf_consensus	3307	624	K	ydfF	-	transcriptional regulator	hypothetical protein	HTH_20,HTH_5
HAELPJPO_03310	SGB10073diffH_sweep_10_cf_consensus	3310	660	V	-	cat	Chloramphenicol acetyltransferase	Chloramphenicol acetyltransferase	CAT
HAELPJPO_03521	SGB10073diffH_sweep_10_cf_consensus	3521	786	L	-	-	ATP-binding protein, IstB SW ISTB_ECOLI (P15026) (265 aa) fasta scores E() 0, 47.4 id in 249 aa. Also almost identical to Yersinia pestis and Escherichia coli	IS21 family transposase IS1326	IstB_IS21
HAELPJPO_03522	SGB10073diffH_sweep_10_cf_consensus	3522	1515	L	-	-	Integrase core domain	hypothetical protein	rve
HAELPJPO_03523	SGB10073diffH_sweep_10_cf_consensus	3523	1545	L	-	-	Integrase core domain	IS3 family transposase IS1353	HTH_21,HTH_Tnp_1,rve,rve_2
HAELPJPO_03525	SGB10073diffH_sweep_10_cf_consensus	3525	1680	L	-	-	Integrase core domain	hypothetical protein	rve
HAELPJPO_03526	SGB10073diffH_sweep_10_cf_consensus	3526	708	T	-	-	Putative diguanylate phosphodiesterase	putative signaling protein	EAL,GGDEF,PTS_EIIC
HAELPJPO_03528	SGB10073diffH_sweep_10_cf_consensus	3528	363	K	-	-	MerR HTH family regulatory protein	hypothetical protein	MerR_1
HAELPJPO_03529	SGB10073diffH_sweep_10_cf_consensus	3529	1695	C	merA	merA	Resistance to Hg(2 ) in bacteria appears to be governed by a specialized system which includes mercuric reductase. MerA protein is responsible for volatilizing mercury as Hg(0)	Mercuric reductase	HMA,Pyr_redox_2,Pyr_redox_dim,SNARE_assoc
HAELPJPO_03531	SGB10073diffH_sweep_10_cf_consensus	3531	276	P	merP	merP	Mercury scavenger that specifically binds to one mercury ion and which passes it to the mercuric reductase (MerA) via the MerT protein	Mercuric transport protein periplasmic component	HMA
HAELPJPO_03532	SGB10073diffH_sweep_10_cf_consensus	3532	351	P	merT	merT	PFAM Mercuric transport protein MerT	Mercuric transport protein MerT	MerT
HAELPJPO_03533	SGB10073diffH_sweep_10_cf_consensus	3533	435	K	merR	-	Transcription regulator MerR DNA binding	ISL3 family transposase ISStma11	MerR,MerR-DNA-bind,MerR_1
CBMIACEB_02653	SGB10073diffH_sweep_13_cf_consensus	2653	1143	M	waaD	cotSA	Glycosyl transferases group 1	Spore coat protein SA	Glyco_transf_4,Glycos_transf_1
CBMIACEB_02655	SGB10073diffH_sweep_13_cf_consensus	2655	645	H	ymfD	-	Tellurite resistance protein TehB	hypothetical protein	Methyltransf_12
CBMIACEB_02684	SGB10073diffH_sweep_13_cf_consensus	2684	489	G	-	rrrD_3	Phage lysozyme	Lysozyme RrrD	Phage_lysozyme
CBMIACEB_02702	SGB10073diffH_sweep_13_cf_consensus	2702	255	K	-	-	Helix-turn-helix XRE-family like proteins	hypothetical protein	HTH_3
CBMIACEB_02703	SGB10073diffH_sweep_13_cf_consensus	2703	333	K	-	-	Represses a number of genes involved in the response to DNA damage (SOS response), including recA and lexA. In the presence of single-stranded DNA, RecA interacts with LexA causing an autocatalytic cleavage which disrupts the DNA-binding part of LexA, leading to derepression of the SOS regulon and eventually DNA repair	hypothetical protein	HTH_3
CBMIACEB_02844	SGB10073diffH_sweep_13_cf_consensus	2844	234	K	ydfK	ydfK	response to cold	Cold shock protein YdfK	-
CBMIACEB_02869	SGB10073diffH_sweep_13_cf_consensus	2869	495	L	-	-	Phage terminase, small subunit	hypothetical protein	Terminase_4
CBMIACEB_02870	SGB10073diffH_sweep_13_cf_consensus	2870	351	L	-	-	HNH endonuclease	hypothetical protein	HNH
CBMIACEB_02877	SGB10073diffH_sweep_13_cf_consensus	2877	753	O	quuQ	-	Antitermination protein	hypothetical protein	Antiterm
CBMIACEB_02879	SGB10073diffH_sweep_13_cf_consensus	2879	861	K	-	-	KilA-N domain	hypothetical protein	KilA-N
CBMIACEB_02880	SGB10073diffH_sweep_13_cf_consensus	2880	390	L	rusA	rusA_1	Endonuclease that resolves Holliday junction intermediates made during homologous genetic recombination and DNA repair. Exhibits sequence and structure-selective cleavage of four-way DNA junctions, where it introduces symmetrical nicks in two strands of the same polarity at the 5' side of dinucleotides. Corrects the defects in genetic recombination and DNA repair associated with inactivation of r…	Crossover junction endodeoxyribonuclease RusA	RusA
CBMIACEB_02883	SGB10073diffH_sweep_13_cf_consensus	2883	819	K	-	-	Helix-turn-helix domain	hypothetical protein	HTH_36
CBMIACEB_02887	SGB10073diffH_sweep_13_cf_consensus	2887	225	K	-	-	Helix-turn-helix domain	hypothetical protein	HTH_3
CBMIACEB_02887	SGB10073diffH_sweep_13_cf_consensus	2887	225	K	-	-	Helix-turn-helix domain	hypothetical protein	HTH_3
CBMIACEB_02896	SGB10073diffH_sweep_13_cf_consensus	2896	582	D	-	-	nuclear chromosome segregation	hypothetical protein	DUF4150,NLPC_P60
CBMIACEB_02897	SGB10073diffH_sweep_13_cf_consensus	2897	570	L	-	-	3' exoribonuclease, RNase T-like	hypothetical protein	DUF5051
CBMIACEB_02899	SGB10073diffH_sweep_13_cf_consensus	2899	990	L	-	-	Phage integrase family	hypothetical protein	Arm-DNA-bind_1,Phage_integrase
CBMIACEB_03529	SGB10073diffH_sweep_13_cf_consensus	3529	726	M	ytxA	-	Pertussis toxin, subunit 1	hypothetical protein	Pertussis_S1
CBMIACEB_03532	SGB10073diffH_sweep_13_cf_consensus	3532	861	K	-	-	KilA-N domain	hypothetical protein	KilA-N
CBMIACEB_03533	SGB10073diffH_sweep_13_cf_consensus	3533	390	L	rusA	rusA_2	Endonuclease that resolves Holliday junction intermediates made during homologous genetic recombination and DNA repair. Exhibits sequence and structure-selective cleavage of four-way DNA junctions, where it introduces symmetrical nicks in two strands of the same polarity at the 5' side of dinucleotides. Corrects the defects in genetic recombination and DNA repair associated with inactivation of r…	Crossover junction endodeoxyribonuclease RusA	RusA
CBMIACEB_03537	SGB10073diffH_sweep_13_cf_consensus	3537	960	K	yfdO	-	DnaD domain protein	hypothetical protein	HTH_36,Phg_2220_C
CBMIACEB_03541	SGB10073diffH_sweep_13_cf_consensus	3541	225	K	-	-	Helix-turn-helix domain	hypothetical protein	HTH_3
CBMIACEB_03541	SGB10073diffH_sweep_13_cf_consensus	3541	225	K	-	-	Helix-turn-helix domain	hypothetical protein	HTH_3
JAIAMKDN_00056	SGB10073diffH_sweep_19_cf_consensus	56	1053	L	-	pvuIIM	Belongs to the N(4) N(6)-methyltransferase family	Modification methylase PvuII	Mrr_N,N6_N4_Mtase
JAIAMKDN_00068	SGB10073diffH_sweep_19_cf_consensus	68	1500	L	-	-	PFAM N-6 DNA methylase	putative type I restriction enzymeP M protein	HsdM_N,N6_Mtase
JAIAMKDN_00069	SGB10073diffH_sweep_19_cf_consensus	69	1491	V	-	-	COG0286 Type I restriction-modification system methyltransferase subunit	hypothetical protein	HsdM_N,N6_Mtase
JAIAMKDN_00070	SGB10073diffH_sweep_19_cf_consensus	70	1149	V	-	-	Type I restriction modification DNA specificity domain	hypothetical protein	Methylase_S
JAIAMKDN_00071	SGB10073diffH_sweep_19_cf_consensus	71	3063	V	-	-	Subunit R is required for both nuclease and ATPase activities, but not for modification	hypothetical protein	HSDR_N,ResIII
JAIAMKDN_00072	SGB10073diffH_sweep_19_cf_consensus	72	933	K	Z012_01130	-	Fic/DOC family	hypothetical protein	Fic,HTH_11,HTH_DeoR
JAIAMKDN_00818	SGB10073diffH_sweep_19_cf_consensus	818	501	K	-	-	Cold shock	hypothetical protein	CSD
JAIAMKDN_00821	SGB10073diffH_sweep_19_cf_consensus	821	735	L	-	-	Firmicute plasmid replication protein (RepL)	hypothetical protein	RepL
JAIAMKDN_01149	SGB10073diffH_sweep_19_cf_consensus	1149	261	L	Z012_11675	intS_1	Belongs to the 'phage' integrase family	Prophage integrase IntS	Arm-DNA-bind_3,Phage_int_SAM_3,Phage_integrase
JAIAMKDN_01773	SGB10073diffH_sweep_19_cf_consensus	1773	183	G	araH	araH	Belongs to the binding-protein-dependent transport system permease family	L-arabinose transport system permease protein AraH	BPD_transp_2
JAIAMKDN_02308	SGB10073diffH_sweep_19_cf_consensus	2308	660	L	-	-	Zn-finger domain associated with topoisomerase type I	hypothetical protein	DUF2726
JAIAMKDN_03358	SGB10073diffH_sweep_19_cf_consensus	3358	363	L	intB	-	Belongs to the 'phage' integrase family	hypothetical protein	Arm-DNA-bind_3,Phage_integrase
JAIAMKDN_03362	SGB10073diffH_sweep_19_cf_consensus	3362	285	L	-	-	Transposase	hypothetical protein	DDE_Tnp_IS66,DDE_Tnp_IS66_C,LZ_Tnp_IS66,zf-IS66
JAIAMKDN_03868	SGB10073diffH_sweep_19_cf_consensus	3868	987	L	-	-	PFAM transposase IS116 IS110 IS902 family protein	IS110 family transposase IS1663	DEDD_Tnp_IS110,Transposase_20
FAHHJELA_00170	SGB10073diffH_sweep_22_cf_consensus	170	1389	V	hsdS	hsdS	Type I restriction modification DNA specificity domain	Type-1 restriction enzyme EcoKI specificity protein	Methylase_S
FAHHJELA_00317	SGB10073diffH_sweep_22_cf_consensus	317	687	K	-	-	IclR helix-turn-helix domain	hypothetical protein	HTH_IclR
FAHHJELA_00318	SGB10073diffH_sweep_22_cf_consensus	318	2334	C	-	ynfF_1	Molydopterin dinucleotide binding domain	putative dimethyl sulfoxide reductase chain YnfF	Molybdopterin,Molydop_binding
FAHHJELA_00319	SGB10073diffH_sweep_22_cf_consensus	319	549	C	-	dmsB_1	4Fe-4S dicluster domain	Anaerobic dimethyl sulfoxide reductase chain B	Fer4_11,Fer4_3,Fer4_4
FAHHJELA_00761	SGB10073diffH_sweep_22_cf_consensus	761	1434	P	ybhI	ybhI	Sodium:sulfate symporter transmembrane region	Inner membrane protein YbhI	Na_sulph_symp
FAHHJELA_00762	SGB10073diffH_sweep_22_cf_consensus	762	2259	C	ybhJ	leuC	Aconitase C-terminal domain	3-isopropylmalate dehydratase large subunit	Aconitase,Aconitase_C
FAHHJELA_01543	SGB10073diffH_sweep_22_cf_consensus	1543	231	M	chiA1	-	Glyco_18	hypothetical protein	CBM_5_12,Glyco_hydro_18,fn3
FAHHJELA_01803	SGB10073diffH_sweep_22_cf_consensus	1803	240	L	-	-	transposase activity	hypothetical protein	DDE_Tnp_1,DDE_Tnp_1_assoc
FAHHJELA_02155	SGB10073diffH_sweep_22_cf_consensus	2155	744	L	-	-	Cleaves both 3' and 5' ssDNA extremities of branched DNA structures	hypothetical protein	-
FAHHJELA_02747	SGB10073diffH_sweep_22_cf_consensus	2747	906	K	-	dmlR_3	transcriptional regulator	HTH-type transcriptional regulator DmlR	HTH_1,LysR_substrate
FAHHJELA_02748	SGB10073diffH_sweep_22_cf_consensus	2748	624	I	-	azoR1	Catalyzes the reductive cleavage of azo bond in aromatic azo compounds to the corresponding amines. Requires NADH, but not NADPH, as an electron donor for its activity	FMN-dependent NADH-azoreductase 1	Flavodoxin_2
FAHHJELA_02752	SGB10073diffH_sweep_22_cf_consensus	2752	345	V	-	-	HsdM N-terminal domain	putative type I restriction enzymeP M protein	HsdM_N,N6_Mtase
DNADMOPL_00289	SGB1814diffH_sweep_10_cf_consensus	289	759	K	tenA	-	Catalyzes an amino-pyrimidine hydrolysis reaction at the C5' of the pyrimidine moiety of thiamine compounds, a reaction that is part of a thiamine salvage pathway	hypothetical protein	TENA_THI-4
DNADMOPL_00354	SGB1814diffH_sweep_10_cf_consensus	354	600	K	-	-	Psort location Cytoplasmic, score 8.96	hypothetical protein	-
DNADMOPL_00524	SGB1814diffH_sweep_10_cf_consensus	524	717	J	-	-	Psort location Cytoplasmic, score	hypothetical protein	Acetyltransf_3,DUF169,tRNA_SAD
DNADMOPL_00525	SGB1814diffH_sweep_10_cf_consensus	525	447	K	-	-	helix_turn_helix multiple antibiotic resistance protein	hypothetical protein	MarR
DNADMOPL_00614	SGB1814diffH_sweep_10_cf_consensus	614	792	M	-	-	Glycosyltransferase sugar-binding region containing DXD motif	hypothetical protein	Gly_transf_sug
DNADMOPL_00858	SGB1814diffH_sweep_10_cf_consensus	858	969	M	-	mshA_2	PFAM Glycosyl transferase, group 1	D-inositol-3-phosphate glycosyltransferase	Glycos_transf_1
DNADMOPL_00862	SGB1814diffH_sweep_10_cf_consensus	862	774	M	-	-	Glycosyltransferase sugar-binding region containing DXD motif	hypothetical protein	Gly_transf_sug
DNADMOPL_00866	SGB1814diffH_sweep_10_cf_consensus	866	900	M	-	-	Domain of unknown function (DUF4422)	hypothetical protein	DUF4422
DNADMOPL_01176	SGB1814diffH_sweep_10_cf_consensus	1176	537	M	-	-	Glycosyl transferases group 1	hypothetical protein	Glyco_trans_1_4
DNADMOPL_01178	SGB1814diffH_sweep_10_cf_consensus	1178	1164	M	-	mshA_4	Glycosyltransferase, group 1 family protein	D-inositol-3-phosphate glycosyltransferase	Glyco_transf_4,Glycos_transf_1
DNADMOPL_01183	SGB1814diffH_sweep_10_cf_consensus	1183	999	M	-	-	Glycosyltransferase like family 2	hypothetical protein	Glycos_transf_2
DNADMOPL_01374	SGB1814diffH_sweep_10_cf_consensus	1374	1539	F	-	-	PFAM RagB SusD	SusD-like protein P2	SusD-like_3,SusD_RagB
DNADMOPL_01375	SGB1814diffH_sweep_10_cf_consensus	1375	1497	G	-	-	Alpha-L-fucosidase	hypothetical protein	Alpha_L_fucos,F5_F8_type_C
DNADMOPL_01553	SGB1814diffH_sweep_10_cf_consensus	1553	3519	G	-	-	Alpha-L-rhamnosidase N-terminal domain protein	hypothetical protein	Bac_rhamnosid,Bac_rhamnosid6H,Bac_rhamnosid_C,Bac_rhamnosid_N
DNADMOPL_01626	SGB1814diffH_sweep_10_cf_consensus	1626	1392	G	-	-	Alpha-L-fucosidase	hypothetical protein	Alpha_L_fucos,Fucosidase_C
DNADMOPL_01628	SGB1814diffH_sweep_10_cf_consensus	1628	861	H	-	-	Susd and RagB outer membrane lipoprotein	hypothetical protein	SusD-like,SusD-like_2
DNADMOPL_01630	SGB1814diffH_sweep_10_cf_consensus	1630	2028	P	-	-	TonB-linked outer membrane protein, SusC RagA family	hypothetical protein	CarbopepD_reg_2,Plug,STN,TonB_dep_Rec
DNADMOPL_02084	SGB1814diffH_sweep_10_cf_consensus	2084	1350	G	-	-	Glycosyl hydrolases family 2, sugar binding domain	hypothetical protein	F5_F8_type_C,Glyco_hydro_2,Glyco_hydro_2_C,Glyco_hydro_2_N
DNADMOPL_02086	SGB1814diffH_sweep_10_cf_consensus	2086	168	K	-	-	BRO family, N-terminal domain	hypothetical protein	ANT,Bro-N
DNADMOPL_02280	SGB1814diffH_sweep_10_cf_consensus	2280	3357	P	-	-	Carboxypeptidase regulatory-like domain	TonB-dependent receptor P3	CarbopepD_reg_2,Plug,TonB_dep_Rec
DNADMOPL_02281	SGB1814diffH_sweep_10_cf_consensus	2281	1554	F	-	-	SusD family	SusD-like protein P25	SusD-like_3,SusD_RagB
DNADMOPL_02282	SGB1814diffH_sweep_10_cf_consensus	2282	2100	G	-	-	Belongs to the glycosyl hydrolase 43 family	hypothetical protein	Glyco_hydro_43
DNADMOPL_02284	SGB1814diffH_sweep_10_cf_consensus	2284	930	G	-	-	Glycosyl hydrolases family 43	Beta-xylosidase	Glyco_hydro_43
DNADMOPL_02372	SGB1814diffH_sweep_10_cf_consensus	2372	549	K	-	nemR	Bacterial regulatory proteins, tetR family	HTH-type transcriptional repressor NemR	TetR_N
DNADMOPL_02375	SGB1814diffH_sweep_10_cf_consensus	2375	921	V	-	-	COG0534 Na -driven multidrug efflux pump	hypothetical protein	MatE
DNADMOPL_02377	SGB1814diffH_sweep_10_cf_consensus	2377	870	L	-	-	Restriction endonuclease	hypothetical protein	Mrr_cat
DNADMOPL_02380	SGB1814diffH_sweep_10_cf_consensus	2380	1464	L	-	-	reverse transcriptase	hypothetical protein	RVT_1
DNADMOPL_02381	SGB1814diffH_sweep_10_cf_consensus	2381	2178	L	-	-	Reverse transcriptase (RNA-dependent DNA polymerase)	hypothetical protein	RVT_1
DNADMOPL_03137	SGB1814diffH_sweep_10_cf_consensus	3137	1299	C	-	-	4Fe-4S single cluster domain	hypothetical protein	Fer4_12,Radical_SAM
DNADMOPL_03143	SGB1814diffH_sweep_10_cf_consensus	3143	1503	C	-	moaA_1	4Fe-4S single cluster domain	GTP 3',8-cyclase	Fer4_12,Radical_SAM
DNADMOPL_03150	SGB1814diffH_sweep_10_cf_consensus	3150	1284	C	-	-	Radical SAM superfamily	hypothetical protein	Fer4_12,Fer4_14,Radical_SAM
DNADMOPL_03224	SGB1814diffH_sweep_10_cf_consensus	3224	1035	K	-	-	WYL domain	hypothetical protein	WYL
DNADMOPL_03225	SGB1814diffH_sweep_10_cf_consensus	3225	1629	L	-	rep	AAA domain	ATP-dependent DNA helicase Rep	AAA_19,UvrD-helicase,UvrD_C,UvrD_C_2
DNADMOPL_03227	SGB1814diffH_sweep_10_cf_consensus	3227	1461	L	-	-	Reverse transcriptase (RNA-dependent DNA polymerase)	hypothetical protein	RVT_1
DNADMOPL_03230	SGB1814diffH_sweep_10_cf_consensus	3230	489	U	-	-	Relaxase mobilization nuclease domain protein	hypothetical protein	Relaxase
DNADMOPL_03684	SGB1814diffH_sweep_10_cf_consensus	3684	777	M	cps3J	-	Domain of unknown function (DUF4422)	hypothetical protein	DUF4422
DNADMOPL_03686	SGB1814diffH_sweep_10_cf_consensus	3686	786	C	-	-	PFAM Glycerophosphoryl diester phosphodiesterase	hypothetical protein	GDPD
DNADMOPL_03687	SGB1814diffH_sweep_10_cf_consensus	3687	1317	M	-	-	Glycosyl glycerophosphate transferases involved in teichoic acid biosynthesis TagF TagB EpsJ RodC	hypothetical protein	Glyco_transf_9,Glyphos_transf
DNADMOPL_03689	SGB1814diffH_sweep_10_cf_consensus	3689	729	I	ispD	tarI	Catalyzes the formation of 4-diphosphocytidyl-2-C- methyl-D-erythritol from CTP and 2-C-methyl-D-erythritol 4- phosphate (MEP)	Ribitol-5-phosphate cytidylyltransferase	IspD,LicD,adh_short
DNADMOPL_03690	SGB1814diffH_sweep_10_cf_consensus	3690	1080	M	-	-	Glycosyltransferase like family 2	hypothetical protein	Glycos_transf_2
DNADMOPL_03694	SGB1814diffH_sweep_10_cf_consensus	3694	264	H	-	-	Catalyzes the activation of phenylacetic acid (PA) to phenylacetyl-CoA (PA-CoA)	hypothetical protein	-
DNADMOPL_03698	SGB1814diffH_sweep_10_cf_consensus	3698	1092	M	-	-	domain protein	hypothetical protein	ATP-grasp_4
DOOIHIFP_00331	SGB1814diffH_sweep_13_cf_consensus	331	1236	L	-	xerC_2	Belongs to the 'phage' integrase family	Tyrosine recombinase XerC	Arm-DNA-bind_5,Phage_int_SAM_5,Phage_integrase
DOOIHIFP_00507	SGB1814diffH_sweep_13_cf_consensus	507	1089	M	-	-	Glycosyl transferases group 1	hypothetical protein	Glycos_transf_1
DOOIHIFP_00510	SGB1814diffH_sweep_13_cf_consensus	510	1104	H	-	-	Glycosyl transferases group 1	hypothetical protein	Glyco_trans_1_4
DOOIHIFP_00511	SGB1814diffH_sweep_13_cf_consensus	511	1527	E	-	mhpE	HMGL-like	4-hydroxy-2-oxovalerate aldolase	DmpG_comm,HMGL-like
DOOIHIFP_00512	SGB1814diffH_sweep_13_cf_consensus	512	687	M	pseF	neuA	Psort location Cytoplasmic, score	N-acylneuraminate cytidylyltransferase	CTP_transf_3
DOOIHIFP_00513	SGB1814diffH_sweep_13_cf_consensus	513	1038	G	-	kdgK_2	Kinase, PfkB family	2-dehydro-3-deoxygluconokinase	PfkB
DOOIHIFP_00515	SGB1814diffH_sweep_13_cf_consensus	515	987	G	pslL	-	nodulation	hypothetical protein	Acyl_transf_3
DOOIHIFP_00516	SGB1814diffH_sweep_13_cf_consensus	516	1056	I	-	-	Acyltransferase family	hypothetical protein	Acyl_transf_3
DOOIHIFP_00777	SGB1814diffH_sweep_13_cf_consensus	777	1269	L	-	-	Belongs to the 'phage' integrase family	hypothetical protein	Arm-DNA-bind_5,Phage_int_SAM_5,Phage_integrase
DOOIHIFP_00833	SGB1814diffH_sweep_13_cf_consensus	833	2487	N	-	-	bacterial-type flagellum assembly	hypothetical protein	-
DOOIHIFP_00849	SGB1814diffH_sweep_13_cf_consensus	849	423	K	yjaB	yjaB	Acetyltransferase, gnat family	Peptidyl-lysine N-acetyltransferase YjaB	Acetyltransf_10
DOOIHIFP_00940	SGB1814diffH_sweep_13_cf_consensus	940	1458	K	-	-	Putative ATP-dependent DNA helicase recG C-terminal	hypothetical protein	AlbA_2,HATPase_c_4
DOOIHIFP_00941	SGB1814diffH_sweep_13_cf_consensus	941	1995	L	-	-	Histidine kinase-, DNA gyrase B-, and HSP90-like ATPase	hypothetical protein	HATPase_c_3
DOOIHIFP_00957	SGB1814diffH_sweep_13_cf_consensus	957	1683	L	-	-	N-terminal domain of reverse transcriptase	hypothetical protein	GIIM,HNH,RVT_1,RVT_N
DOOIHIFP_01165	SGB1814diffH_sweep_13_cf_consensus	1165	1332	H	-	-	Catalyzes the activation of phenylacetic acid (PA) to phenylacetyl-CoA (PA-CoA)	hypothetical protein	AMP-binding
DOOIHIFP_01167	SGB1814diffH_sweep_13_cf_consensus	1167	1092	M	capA	-	enzyme of poly-gamma-glutamate biosynthesis (capsule formation)	hypothetical protein	PGA_cap
DOOIHIFP_01168	SGB1814diffH_sweep_13_cf_consensus	1168	1176	M	-	gtfA_2	Glycosyltransferase, group 1 family protein	UDP-N-acetylglucosamine--peptide N-acetylglucosaminyltransferase GtfA subunit	Glyco_transf_4,Glycos_transf_1
DOOIHIFP_01169	SGB1814diffH_sweep_13_cf_consensus	1169	1086	I	-	-	Acyltransferase family	hypothetical protein	Acyl_transf_3
DOOIHIFP_01235	SGB1814diffH_sweep_13_cf_consensus	1235	495	V	-	-	K01154 type I restriction enzyme, S subunit	hypothetical protein	Methylase_S
DOOIHIFP_01236	SGB1814diffH_sweep_13_cf_consensus	1236	492	V	-	-	COG COG0732 Restriction endonuclease S subunits	hypothetical protein	Methylase_S,N6_Mtase
DOOIHIFP_01310	SGB1814diffH_sweep_13_cf_consensus	1310	2217	G	-	-	Alpha-1,2-mannosidase	hypothetical protein	Glyco_hydro_92
DOOIHIFP_01311	SGB1814diffH_sweep_13_cf_consensus	1311	2403	G	-	-	Glycosyl hydrolase family 65, N-terminal domain	hypothetical protein	Glyco_hyd_65N_2
DOOIHIFP_01312	SGB1814diffH_sweep_13_cf_consensus	1312	1386	P	xylE	xylE_1	Belongs to the major facilitator superfamily. Sugar transporter (TC 2.A.1.1) family	D-xylose-proton symporter	Sugar_tr
DOOIHIFP_01315	SGB1814diffH_sweep_13_cf_consensus	1315	4038	T	-	rcsC_16	ATPase histidine kinase DNA gyrase B HSP90 domain protein	Sensor histidine kinase RcsC	HATPase_c,HTH_18,HisKA,Reg_prop,Response_reg,Y_Y_Y
DOOIHIFP_01317	SGB1814diffH_sweep_13_cf_consensus	1317	3054	P	-	-	TonB-linked outer membrane protein, SusC RagA family	TonB-dependent receptor P26	CarbopepD_reg_2,Plug,TonB_dep_Rec
DOOIHIFP_01319	SGB1814diffH_sweep_13_cf_consensus	1319	1023	G	-	mro_2	Converts alpha-aldose to the beta-anomer	Aldose 1-epimerase	Aldose_epim
DOOIHIFP_01320	SGB1814diffH_sweep_13_cf_consensus	1320	2943	G	-	lacZ_7	Belongs to the glycosyl hydrolase 2 family	Beta-galactosidase	F5_F8_type_C,Glyco_hydro_2,Glyco_hydro_2_C,Glyco_hydro_2_N
DOOIHIFP_01321	SGB1814diffH_sweep_13_cf_consensus	1321	2280	G	-	-	glycosyl hydrolase, family 3	Beta-xylosidase	Fn3-like,Glyco_hydro_3,Glyco_hydro_3_C,NAGLU,NAGLU_C,NAGLU_N
DOOIHIFP_01540	SGB1814diffH_sweep_13_cf_consensus	1540	1503	L	-	-	Reverse transcriptase (RNA-dependent DNA polymerase)	hypothetical protein	GIIM,HNH,Intron_maturas2,RVT_1,RVT_N
DOOIHIFP_01542	SGB1814diffH_sweep_13_cf_consensus	1542	387	L	-	-	Single-strand binding protein family	Single-stranded DNA-binding protein	SSB
DOOIHIFP_01545	SGB1814diffH_sweep_13_cf_consensus	1545	426	L	-	-	Single-strand binding protein family	Single-stranded DNA-binding protein	SSB
DOOIHIFP_01546	SGB1814diffH_sweep_13_cf_consensus	1546	756	D	-	soj_1	CobQ CobB MinD ParA nucleotide binding domain	Sporulation initiation inhibitor protein Soj	AAA_31
DOOIHIFP_01551	SGB1814diffH_sweep_13_cf_consensus	1551	180	K	-	-	Transcriptional regulator	hypothetical protein	-
DOOIHIFP_01552	SGB1814diffH_sweep_13_cf_consensus	1552	237	K	-	-	#NAME?	hypothetical protein	DUF4298
DOOIHIFP_01556	SGB1814diffH_sweep_13_cf_consensus	1556	300	O	-	-	Psort location Cytoplasmic, score 9.26	Thioredoxin-like protein	Thioredoxin
DOOIHIFP_01722	SGB1814diffH_sweep_13_cf_consensus	1722	972	L	-	-	Psort location Cytoplasmic, score 8.96	hypothetical protein	Toprim_2,zf-CHC2
DOOIHIFP_01723	SGB1814diffH_sweep_13_cf_consensus	1723	1308	D	-	-	plasmid recombination enzyme	hypothetical protein	Mob_Pre
DOOIHIFP_01726	SGB1814diffH_sweep_13_cf_consensus	1726	2616	L	-	rep	DNA helicase	ATP-dependent DNA helicase Rep	UvrD-helicase,UvrD_C
DOOIHIFP_01784	SGB1814diffH_sweep_13_cf_consensus	1784	1248	L	-	xerC_10	Belongs to the 'phage' integrase family	Tyrosine recombinase XerC	Arm-DNA-bind_5,Phage_int_SAM_5,Phage_integrase
DOOIHIFP_01787	SGB1814diffH_sweep_13_cf_consensus	1787	342	K	-	-	DNA binding domain, excisionase family	hypothetical protein	HTH_17
DOOIHIFP_01788	SGB1814diffH_sweep_13_cf_consensus	1788	1107	T	-	-	Psort location Cytoplasmic, score 8.96	hypothetical protein	AAA_25
DOOIHIFP_01789	SGB1814diffH_sweep_13_cf_consensus	1789	900	L	-	dnaG_3	DNA primase	DNA primase	Toprim_2,zf-CHC2
DOOIHIFP_01790	SGB1814diffH_sweep_13_cf_consensus	1790	972	K	-	-	Psort location Cytoplasmic, score	hypothetical protein	-
DOOIHIFP_01801	SGB1814diffH_sweep_13_cf_consensus	1801	831	K	-	-	Psort location Cytoplasmic, score 8.96	hypothetical protein	ANT,Bro-N,Phage_pRha
DOOIHIFP_01805	SGB1814diffH_sweep_13_cf_consensus	1805	615	U	-	-	Conjugative transposon TraK protein	hypothetical protein	-
DOOIHIFP_01814	SGB1814diffH_sweep_13_cf_consensus	1814	1209	L	-	xerC_11	Belongs to the 'phage' integrase family	Tyrosine recombinase XerC	Arm-DNA-bind_5,Phage_int_SAM_5,Phage_integrase
DOOIHIFP_01815	SGB1814diffH_sweep_13_cf_consensus	1815	573	K	-	-	Psort location Cytoplasmic, score 8.96	hypothetical protein	NusG
DOOIHIFP_01816	SGB1814diffH_sweep_13_cf_consensus	1816	702	J	-	wecA_1	Acetyltransferase (GNAT) domain	Undecaprenyl-phosphate alpha-N-acetylglucosaminyl 1-phosphate transferase	Acetyltransf_3
DOOIHIFP_01951	SGB1814diffH_sweep_13_cf_consensus	1951	219	K	-	-	Helix-turn-helix XRE-family like proteins	hypothetical protein	HTH_26,HTH_3
DOOIHIFP_01953	SGB1814diffH_sweep_13_cf_consensus	1953	2115	D	dndD	-	DNA sulfur modification protein DndD	hypothetical protein	AAA_23
DOOIHIFP_01954	SGB1814diffH_sweep_13_cf_consensus	1954	1581	L	-	-	DNA sulphur modification protein DndE	hypothetical protein	DndE
DOOIHIFP_01955	SGB1814diffH_sweep_13_cf_consensus	1955	786	L	mrr	-	Mrr N-terminal domain	hypothetical protein	Mrr_N,Mrr_cat
DOOIHIFP_02219	SGB1814diffH_sweep_13_cf_consensus	2219	1464	L	-	hsdS_2	Type I restriction modification DNA specificity domain	Type-1 restriction enzyme EcoKI specificity protein	Methylase_S
DOOIHIFP_02325	SGB1814diffH_sweep_13_cf_consensus	2325	1080	I	-	-	Acyltransferase family	hypothetical protein	Acyl_transf_3
DOOIHIFP_02326	SGB1814diffH_sweep_13_cf_consensus	2326	903	M	-	-	involved in cell wall biogenesis	hypothetical protein	Glycos_transf_2
DOOIHIFP_02568	SGB1814diffH_sweep_13_cf_consensus	2568	291	K	-	-	Helix-turn-helix domain	hypothetical protein	HTH_17
DOOIHIFP_02585	SGB1814diffH_sweep_13_cf_consensus	2585	321	L	-	-	DNA primase activity	hypothetical protein	AAA_25,DUF3991,Toprim_2,zf-CHC2
DOOIHIFP_02597	SGB1814diffH_sweep_13_cf_consensus	2597	2322	L	-	-	Helicase associated domain	hypothetical protein	HA,Helicase_C,ResIII
DOOIHIFP_02598	SGB1814diffH_sweep_13_cf_consensus	2598	1290	T	-	zraR_5	acetoacetate metabolism regulatory protein AtoC K07714	Transcriptional regulatory protein ZraR	HTH_8,Response_reg,Sigma54_activat
DOOIHIFP_02599	SGB1814diffH_sweep_13_cf_consensus	2599	2445	T	-	rcsC_25	ATPase histidine kinase DNA gyrase B HSP90 domain protein	Sensor histidine kinase RcsC	HATPase_c,HisKA,Response_reg
DOOIHIFP_02600	SGB1814diffH_sweep_13_cf_consensus	2600	1698	V	-	ltxB	ABC transporter transmembrane region	Leukotoxin export ATP-binding protein LtxB	ABC_membrane,ABC_tran
DOOIHIFP_02603	SGB1814diffH_sweep_13_cf_consensus	2603	471	U	-	-	peptidase	hypothetical protein	Peptidase_S24
DOOIHIFP_02605	SGB1814diffH_sweep_13_cf_consensus	2605	2085	N	-	-	domain, Protein	hypothetical protein	Mfa_like_1
DOOIHIFP_02607	SGB1814diffH_sweep_13_cf_consensus	2607	1212	M	-	-	OmpA family	hypothetical protein	OMP_b-brl,OmpA
DOOIHIFP_02608	SGB1814diffH_sweep_13_cf_consensus	2608	1245	M	-	-	COG2885 Outer membrane protein and related peptidoglycan-associated	Outer membrane protein 40	OmpA
DOOIHIFP_02610	SGB1814diffH_sweep_13_cf_consensus	2610	1188	K	-	-	SIR2-like domain	hypothetical protein	SIR2_2
DOOIHIFP_02768	SGB1814diffH_sweep_13_cf_consensus	2768	858	K	-	-	Acetyltransferase (GNAT) domain	hypothetical protein	Acetyltransf_1,Acetyltransf_10
DOOIHIFP_02770	SGB1814diffH_sweep_13_cf_consensus	2770	468	T	-	-	Protein of unknown function (DUF3761)	hypothetical protein	DUF3761,SH3_3
DOOIHIFP_02788	SGB1814diffH_sweep_13_cf_consensus	2788	531	L	-	-	HNH endonuclease domain protein	hypothetical protein	HNH_3,NUMOD4
DOOIHIFP_02794	SGB1814diffH_sweep_13_cf_consensus	2794	1332	V	-	-	Bacteriophage Lambda NinG protein	hypothetical protein	NinG
DOOIHIFP_02833	SGB1814diffH_sweep_13_cf_consensus	2833	4665	D	-	-	Psort location OuterMembrane, score	hypothetical protein	-
DOOIHIFP_03279	SGB1814diffH_sweep_13_cf_consensus	3279	741	L	-	-	Topoisomerase DNA binding C4 zinc finger	hypothetical protein	NERD,zf-C4_Topoisom
DOOIHIFP_03289	SGB1814diffH_sweep_13_cf_consensus	3289	2037	O	-	lon	Putative ATP-dependent Lon protease	Lon protease	Lon_2,Lon_C,MIT_C
DOOIHIFP_03290	SGB1814diffH_sweep_13_cf_consensus	3290	2196	M	-	-	membrane	hypothetical protein	PglZ
DOOIHIFP_03292	SGB1814diffH_sweep_13_cf_consensus	3292	1638	K	-	-	Transcriptional regulator	hypothetical protein	AlbA_2,HATPase_c_4
DOOIHIFP_03294	SGB1814diffH_sweep_13_cf_consensus	3294	3639	K	-	-	RNA-binding protein homologous to eukaryotic snRNP	hypothetical protein	-
DOOIHIFP_03298	SGB1814diffH_sweep_13_cf_consensus	3298	309	K	-	-	bacterial-type RNA polymerase transcription factor activity, metal ion regulated sequence-specific DNA binding	hypothetical protein	HTH_17,MerR_1,TipAS
DOOIHIFP_03320	SGB1814diffH_sweep_13_cf_consensus	3320	777	K	-	-	BRO family, N-terminal domain	hypothetical protein	ANT,Bro-N,Phage_pRha
DOOIHIFP_03325	SGB1814diffH_sweep_13_cf_consensus	3325	324	L	-	-	rRNA (guanine-N2-)-methyltransferase activity	hypothetical protein	Cons_hypoth95,SAM_MT
DOOIHIFP_03340	SGB1814diffH_sweep_13_cf_consensus	3340	801	D	-	-	ATPase involved in chromosome partitioning K01529	hypothetical protein	AAA_31,CbiA
DOOIHIFP_03346	SGB1814diffH_sweep_13_cf_consensus	3346	1224	L	-	-	COG NOG11942 non supervised orthologous group	hypothetical protein	Arm-DNA-bind_5,Phage_int_SAM_5,Phage_integrase
DOOIHIFP_03348	SGB1814diffH_sweep_13_cf_consensus	3348	1125	M	mraY2	wecA_2	Psort location CytoplasmicMembrane, score 10.00	Undecaprenyl-phosphate alpha-N-acetylglucosaminyl 1-phosphate transferase	Glycos_transf_4
DOOIHIFP_03349	SGB1814diffH_sweep_13_cf_consensus	3349	813	M	-	-	COG1596 Periplasmic protein involved in polysaccharide export	hypothetical protein	Poly_export,SLBB
DOOIHIFP_03356	SGB1814diffH_sweep_13_cf_consensus	3356	1101	G	-	-	Acyltransferase family	hypothetical protein	Acyl_transf_3
DOOIHIFP_03360	SGB1814diffH_sweep_13_cf_consensus	3360	1149	M	-	mshA_4	Glycosyl transferase 4-like domain	D-inositol-3-phosphate glycosyltransferase	Glyco_trans_4_4,Glyco_transf_4,Glycos_transf_1
DOOIHIFP_03362	SGB1814diffH_sweep_13_cf_consensus	3362	1119	M	-	mshA_5	Glycosyl transferases group 1	D-inositol-3-phosphate glycosyltransferase	Glycos_transf_1
DOOIHIFP_03364	SGB1814diffH_sweep_13_cf_consensus	3364	903	M	-	-	Glycosyl transferase family 2	hypothetical protein	Glycos_transf_2
DOOIHIFP_03365	SGB1814diffH_sweep_13_cf_consensus	3365	768	M	wbyL	-	Glycosyltransferase like family 2	hypothetical protein	Glycos_transf_2
DOOIHIFP_03444	SGB1814diffH_sweep_13_cf_consensus	3444	1452	D	-	smc	plasmid recombination enzyme	Chromosome partition protein Smc	Mob_Pre
DOOIHIFP_03445	SGB1814diffH_sweep_13_cf_consensus	3445	1407	M	-	-	OmpA family	hypothetical protein	OmpA
DOOIHIFP_03448	SGB1814diffH_sweep_13_cf_consensus	3448	366	E	-	-	Protein of unknown function (DUF2958)	hypothetical protein	DUF2958
DOOIHIFP_03449	SGB1814diffH_sweep_13_cf_consensus	3449	1923	L	-	-	DNA primase TraC	hypothetical protein	DUF1738
DOOIHIFP_03453	SGB1814diffH_sweep_13_cf_consensus	3453	2457	L	-	mutS_3	Psort location Cytoplasmic, score	DNA mismatch repair protein MutS	DUF1738,MutS_I
DOOIHIFP_03455	SGB1814diffH_sweep_13_cf_consensus	3455	822	M	-	-	Peptidase, M23 family	hypothetical protein	Peptidase_M23
DOOIHIFP_03464	SGB1814diffH_sweep_13_cf_consensus	3464	699	M	-	-	Peptidase, M23	hypothetical protein	Glucosaminidase,Peptidase_M23
DOOIHIFP_03466	SGB1814diffH_sweep_13_cf_consensus	3466	1179	E	-	-	IrrE N-terminal-like domain	hypothetical protein	HTH_3,Peptidase_M78
DOOIHIFP_03648	SGB1814diffH_sweep_13_cf_consensus	3648	1338	L	-	-	Belongs to the 'phage' integrase family	hypothetical protein	Arm-DNA-bind_5,Phage_int_SAM_5,Phage_integrase
DOOIHIFP_03650	SGB1814diffH_sweep_13_cf_consensus	3650	315	L	-	-	Psort location Cytoplasmic, score 8.96	hypothetical protein	HTH_17
DOOIHIFP_03725	SGB1814diffH_sweep_13_cf_consensus	3725	1236	M	-	mshA_7	Glycosyl transferases group 1	D-inositol-3-phosphate glycosyltransferase	Glyco_trans_1_4,Glyco_transf_4,Glycos_transf_1
DOOIHIFP_03727	SGB1814diffH_sweep_13_cf_consensus	3727	804	M	-	-	Glycosyltransferase like family 2	hypothetical protein	Glycos_transf_2
DOOIHIFP_03728	SGB1814diffH_sweep_13_cf_consensus	3728	1107	H	-	mshA_8	PFAM glycosyl transferase group 1	D-inositol-3-phosphate glycosyltransferase	Glyco_transf_4,Glycos_transf_1
DOOIHIFP_03730	SGB1814diffH_sweep_13_cf_consensus	3730	639	G	gmhA	gmhA	Catalyzes the isomerization of sedoheptulose 7-phosphate in D-glycero-D-manno-heptose 7-phosphate	Phosphoheptose isomerase	SIS_2
DOOIHIFP_03732	SGB1814diffH_sweep_13_cf_consensus	3732	468	E	gmhB	gmhB	Polynucleotide kinase 3 phosphatase	D-glycero-alpha-D-manno-heptose-1,7-bisphosphate 7-phosphatase	HAD_2,Hydrolase_like
DOOIHIFP_03733	SGB1814diffH_sweep_13_cf_consensus	3733	1059	M	-	mshA_9	Glycosyl transferases group 1	D-inositol-3-phosphate glycosyltransferase	Glycos_transf_1
DOOIHIFP_03734	SGB1814diffH_sweep_13_cf_consensus	3734	498	M	-	dapH_5	Hexapeptide repeat of succinyl-transferase	2,3,4,5-tetrahydropyridine-2,6-dicarboxylate N-acetyltransferase	Hexapep,Hexapep_2
DOOIHIFP_03736	SGB1814diffH_sweep_13_cf_consensus	3736	549	M	-	-	Pfam Glycosyl transferases group 1	hypothetical protein	Glyco_trans_4_2,Glyco_transf_4,Glycos_transf_1
DOOIHIFP_03737	SGB1814diffH_sweep_13_cf_consensus	3737	561	M	-	glgM	Glycosyl transferase 4-like	Alpha-maltose-1-phosphate synthase	Glyco_trans_4_2,Glyco_transf_4,Glycos_transf_1
DOOIHIFP_03741	SGB1814diffH_sweep_13_cf_consensus	3741	1248	M	-	mshA_10	Glycosyltransferase, group 1 family protein	D-inositol-3-phosphate glycosyltransferase	Glyco_transf_4,Glycos_transf_1
DOOIHIFP_03742	SGB1814diffH_sweep_13_cf_consensus	3742	1110	M	wcfX	wbgU	NAD dependent epimerase dehydratase family	UDP-N-acetylglucosamine 4-epimerase	Epimerase,GDP_Man_Dehyd
DOOIHIFP_03774	SGB1814diffH_sweep_13_cf_consensus	3774	870	L	-	-	Psort location Cytoplasmic, score 8.96	IS1380 family transposase IS942	DDE_Tnp_1
DOOIHIFP_03775	SGB1814diffH_sweep_13_cf_consensus	3775	762	J	neo	neo_1	Belongs to the aminoglycoside phosphotransferase family	Aminoglycoside 3'-phosphotransferase	APH
DOOIHIFP_03776	SGB1814diffH_sweep_13_cf_consensus	3776	672	V	-	-	Aminoglycoside/hydroxyurea antibiotic resistance kinase	hypothetical protein	APH_6_hur
DOOIHIFP_03780	SGB1814diffH_sweep_13_cf_consensus	3780	948	I	-	pip	Alpha/beta hydrolase family	Proline iminopeptidase	Abhydrolase_1
DOOIHIFP_03796	SGB1814diffH_sweep_13_cf_consensus	3796	843	I	-	rdmC	Hydrolase, alpha beta domain protein of Bacteroidetes UniRef RepID D4V7P9_BACVU	Aclacinomycin methylesterase RdmC	Abhydrolase_1
DOOIHIFP_03815	SGB1814diffH_sweep_13_cf_consensus	3815	1797	E	-	-	SusD family	hypothetical protein	SusD-like_3,SusD_RagB
DOOIHIFP_03816	SGB1814diffH_sweep_13_cf_consensus	3816	3102	P	-	-	TonB-linked outer membrane protein, SusC RagA family	TonB-dependent receptor P26	CarbopepD_reg_2,Plug,TonB_dep_Rec
DOOIHIFP_03972	SGB1814diffH_sweep_13_cf_consensus	3972	963	L	-	-	Transposase DDE domain	IS982 family transposase IS1187	DDE_Tnp_1
FIHCKEME_00292	SGB1814diffH_sweep_15_cf_consensus	292	1080	M	-	-	glycosyl transferase group 1	hypothetical protein	Glyco_transf_4,Glycos_transf_1
FIHCKEME_00293	SGB1814diffH_sweep_15_cf_consensus	293	966	M	-	arnC_1	PFAM Glycosyl transferase family 2	Undecaprenyl-phosphate 4-deoxy-4-formamido-L-arabinose transferase	Glycos_transf_2,PS_pyruv_trans
FIHCKEME_00295	SGB1814diffH_sweep_15_cf_consensus	295	774	M	-	-	glycosyltransferase K00754	hypothetical protein	Gb3_synth,Gly_transf_sug
FIHCKEME_00604	SGB1814diffH_sweep_15_cf_consensus	604	1731	L	-	-	Belongs to the 'phage' integrase family	hypothetical protein	Phage_integrase
FIHCKEME_01652	SGB1814diffH_sweep_15_cf_consensus	1652	1104	M	-	-	COG NOG24980 non supervised orthologous group	hypothetical protein	DUF3575,OmpA
FIHCKEME_01656	SGB1814diffH_sweep_15_cf_consensus	1656	3339	P	-	-	TonB-linked outer membrane protein, SusC RagA family	TonB-dependent receptor P26	CarbopepD_reg_2,Plug,TonB_dep_Rec
FIHCKEME_01666	SGB1814diffH_sweep_15_cf_consensus	1666	2337	H	-	btuB_2	TonB dependent receptor	Vitamin B12 transporter BtuB	CarbopepD_reg_2,Plug,TonB_dep_Rec
FIHCKEME_01669	SGB1814diffH_sweep_15_cf_consensus	1669	636	Q	-	ycaC	Isochorismatase family	putative hydrolase YcaC	Isochorismatase
FIHCKEME_01670	SGB1814diffH_sweep_15_cf_consensus	1670	888	K	-	rhaS_7	helix_turn_helix, arabinose operon control protein	HTH-type transcriptional activator RhaS	AraC_binding,HTH_18
FIHCKEME_01682	SGB1814diffH_sweep_15_cf_consensus	1682	768	L	-	dinG_1	Exonuclease	3'-5' exonuclease DinG	RNase_T
FIHCKEME_01683	SGB1814diffH_sweep_15_cf_consensus	1683	2178	L	dnaE	dnaE2_1	DNA-directed DNA polymerase	Error-prone DNA polymerase	DNA_pol3_alpha,HHH_6,PHP,tRNA_anti-codon
FIHCKEME_01684	SGB1814diffH_sweep_15_cf_consensus	1684	543	L	-	-	NUMOD4 motif	hypothetical protein	HNH_3,NUMOD4
FIHCKEME_01685	SGB1814diffH_sweep_15_cf_consensus	1685	768	L	-	mboIIM	DNA methylase	Modification methylase MboII	N6_N4_Mtase
FIHCKEME_01686	SGB1814diffH_sweep_15_cf_consensus	1686	1752	L	-	dnaE2_2	Bacterial DNA polymerase III alpha subunit	Error-prone DNA polymerase	DNA_pol3_alpha,PHP
FIHCKEME_01691	SGB1814diffH_sweep_15_cf_consensus	1691	657	K	-	-	DNA-templated transcription, initiation	hypothetical protein	Sigma70_r2
FIHCKEME_01714	SGB1814diffH_sweep_15_cf_consensus	1714	975	K	-	-	Psort location Cytoplasmic, score	hypothetical protein	-
FIHCKEME_01717	SGB1814diffH_sweep_15_cf_consensus	1717	492	L	-	-	DNA N-6-adenine-methyltransferase (Dam)	hypothetical protein	Dam
FIHCKEME_01786	SGB1814diffH_sweep_15_cf_consensus	1786	777	V	-	-	HNH endonuclease	hypothetical protein	HNH_2
FIHCKEME_02695	SGB1814diffH_sweep_15_cf_consensus	2695	540	K	-	-	Transcriptional regulator, AraC family	hypothetical protein	HTH_18
FIHCKEME_02696	SGB1814diffH_sweep_15_cf_consensus	2696	483	P	actP	copA_2	Psort location CytoplasmicMembrane, score 10.00	Copper-exporting P-type ATPase	E1-E2_ATPase,HMA,Hydrolase
FIHCKEME_02877	SGB1814diffH_sweep_15_cf_consensus	2877	1284	L	-	-	Belongs to the 'phage' integrase family	hypothetical protein	Phage_int_SAM_5
FIHCKEME_02880	SGB1814diffH_sweep_15_cf_consensus	2880	399	L	-	rnhA_2	RNA-DNA hybrid ribonuclease activity	Ribonuclease H	-
FIHCKEME_02884	SGB1814diffH_sweep_15_cf_consensus	2884	135	J	yhbY	-	CRS1_YhbY	hypothetical protein	CRS1_YhbY
FIHCKEME_02907	SGB1814diffH_sweep_15_cf_consensus	2907	1467	L	-	-	DNA binding domain, excisionase family	hypothetical protein	HTH_17
FIHCKEME_02917	SGB1814diffH_sweep_15_cf_consensus	2917	2016	L	-	-	COG2189 Adenine specific DNA methylase Mod	hypothetical protein	N6_N4_Mtase
FIHCKEME_02923	SGB1814diffH_sweep_15_cf_consensus	2923	1020	G	-	-	KAP family P-loop domain	hypothetical protein	KAP_NTPase
FIHCKEME_02924	SGB1814diffH_sweep_15_cf_consensus	2924	642	G	-	-	KAP family P-loop domain	hypothetical protein	KAP_NTPase
FIHCKEME_02926	SGB1814diffH_sweep_15_cf_consensus	2926	1338	F	-	-	Catalyzes the ATP-dependent conversion of 7-carboxy-7- deazaguanine (CDG) to 7-cyano-7-deazaguanine (preQ(0))	hypothetical protein	QueC
FIHCKEME_02927	SGB1814diffH_sweep_15_cf_consensus	2927	687	L	-	yjjV	TatD related DNase	putative metal-dependent hydrolase YjjV	TatD_DNase
FIHCKEME_02929	SGB1814diffH_sweep_15_cf_consensus	2929	207	D	-	-	nucleotidyltransferase activity	hypothetical protein	Fic,HTH_24
FIHCKEME_02930	SGB1814diffH_sweep_15_cf_consensus	2930	831	L	-	-	Restriction endonuclease	hypothetical protein	Mrr_cat
FIHCKEME_02981	SGB1814diffH_sweep_15_cf_consensus	2981	1182	L	-	-	Belongs to the 'phage' integrase family	hypothetical protein	Arm-DNA-bind_5,Phage_int_SAM_5,Phage_integrase
FIHCKEME_03304	SGB1814diffH_sweep_15_cf_consensus	3304	252	J	glyQ	-	Glycyl-tRNA synthetase, alpha subunit	hypothetical protein	tRNA-synt_2e
FIHCKEME_03310	SGB1814diffH_sweep_15_cf_consensus	3310	1137	M	-	-	ompA family	Outer membrane protein 41	OmpA
FIHCKEME_03311	SGB1814diffH_sweep_15_cf_consensus	3311	378	K	-	-	Transcriptional regulator, AraC family	hypothetical protein	HTH_18,HTH_AraC
FIHCKEME_03316	SGB1814diffH_sweep_15_cf_consensus	3316	1449	M	-	-	chlorophyll binding	hypothetical protein	DUF3868,OmpA
FIHCKEME_03317	SGB1814diffH_sweep_15_cf_consensus	3317	597	M	-	-	Autotransporter beta-domain	hypothetical protein	DUF3575
FIHCKEME_03318	SGB1814diffH_sweep_15_cf_consensus	3318	870	E	opuAC	-	Substrate binding domain of ABC-type glycine betaine transport system	hypothetical protein	OpuAC
FIHCKEME_03321	SGB1814diffH_sweep_15_cf_consensus	3321	1131	P	-	-	phosphate-selective porin O and P	hypothetical protein	Porin_O_P
FIHCKEME_03322	SGB1814diffH_sweep_15_cf_consensus	3322	279	L	-	-	Psort location Cytoplasmic, score 8.96	hypothetical protein	DDE_Tnp_1,DDE_Tnp_1_assoc
FIHCKEME_03331	SGB1814diffH_sweep_15_cf_consensus	3331	858	K	-	-	Transcriptional regulator, AraC family	hypothetical protein	HTH_18,HTH_AraC
FIHCKEME_03334	SGB1814diffH_sweep_15_cf_consensus	3334	234	M	-	-	COG NOG24980 non supervised orthologous group	hypothetical protein	DUF3575,OmpA
FIHCKEME_03408	SGB1814diffH_sweep_15_cf_consensus	3408	486	K	-	sigR_3	Sigma-70, region 4	ECF RNA polymerase sigma factor SigR	Sigma70_r2,Sigma70_r4_2
FIHCKEME_03411	SGB1814diffH_sweep_15_cf_consensus	3411	3864	D	-	-	Phage-related minor tail protein	hypothetical protein	PhageMin_Tail
FIHCKEME_03423	SGB1814diffH_sweep_15_cf_consensus	3423	546	L	-	-	Terminase small subunit	hypothetical protein	Terminase_2
FIHCKEME_03425	SGB1814diffH_sweep_15_cf_consensus	3425	780	L	-	-	nucleotidyltransferase activity	hypothetical protein	DUF3560
FIHCKEME_03426	SGB1814diffH_sweep_15_cf_consensus	3426	573	L	-	-	atpase related to the helicase subunit of the holliday junction resolvase	hypothetical protein	MgsA_C
FIHCKEME_03428	SGB1814diffH_sweep_15_cf_consensus	3428	654	K	-	-	ParB-like nuclease domain	hypothetical protein	ParBc
FIHCKEME_03736	SGB1814diffH_sweep_15_cf_consensus	3736	324	K	-	-	addiction module antidote protein HigA	hypothetical protein	HTH_3
FIHCKEME_03797	SGB1814diffH_sweep_15_cf_consensus	3797	960	L	-	-	Domain of unknown function (DUF4373)	hypothetical protein	DUF4373
FIHCKEME_03798	SGB1814diffH_sweep_15_cf_consensus	3798	375	L	-	-	Endodeoxyribonuclease RusA	hypothetical protein	RusA
FIHCKEME_03964	SGB1814diffH_sweep_15_cf_consensus	3964	453	L	-	-	DNA repair	hypothetical protein	RadC
FIHCKEME_04004	SGB1814diffH_sweep_15_cf_consensus	4004	213	K	-	-	Helix-turn-helix XRE-family like proteins	hypothetical protein	HTH_3
FIHCKEME_04005	SGB1814diffH_sweep_15_cf_consensus	4005	1815	V	-	-	N-6 DNA Methylase	hypothetical protein	N6_Mtase
FIHCKEME_04007	SGB1814diffH_sweep_15_cf_consensus	4007	360	V	-	-	Type I restriction modification DNA specificity domain	hypothetical protein	Methylase_S
FIHCKEME_04051	SGB1814diffH_sweep_15_cf_consensus	4051	1074	L	-	-	Transposase IS116 IS110 IS902 family	IS110 family transposase ISCaa7	DEDD_Tnp_IS110,Transposase_20
KIEDJJIK_00002	SGB1836diffH_cfsweep_7_cf_consensus	2	1671	M	-	-	Pfam:SusD	hypothetical protein	SusD-like_3,SusD_RagB
KIEDJJIK_00003	SGB1836diffH_cfsweep_7_cf_consensus	3	3027	P	-	susC_1	TonB-linked outer membrane protein, SusC RagA family	TonB-dependent receptor SusC	CarbopepD_reg_2,Plug,TonB_dep_Rec
KIEDJJIK_00039	SGB1836diffH_cfsweep_7_cf_consensus	39	1128	K	-	rhaR_1	Psort location CytoplasmicMembrane, score 10.00	HTH-type transcriptional activator RhaR	HTH_18
KIEDJJIK_00069	SGB1836diffH_cfsweep_7_cf_consensus	69	825	K	-	-	Transcriptional regulator	hypothetical protein	HTH_18
KIEDJJIK_00133	SGB1836diffH_cfsweep_7_cf_consensus	133	429	L	-	-	Transposase DDE domain group 1	hypothetical protein	DDE_Tnp_1_4
KIEDJJIK_00134	SGB1836diffH_cfsweep_7_cf_consensus	134	609	L	-	-	Transposase DDE domain group 1	IS1380 family transposase IS616	DDE_Tnp_1_4
KIEDJJIK_00231	SGB1836diffH_cfsweep_7_cf_consensus	231	1440	M	-	-	Pectate lyase superfamily protein	hypothetical protein	-
KIEDJJIK_00264	SGB1836diffH_cfsweep_7_cf_consensus	264	1281	C	-	moaA_1	4Fe-4S single cluster domain	GTP 3',8-cyclase	Fer4_12,Fer4_14,Radical_SAM
KIEDJJIK_00523	SGB1836diffH_cfsweep_7_cf_consensus	523	1614	G	-	yicI	Glycosyl hydrolases family 31	Alpha-xylosidase	Glyco_hydro_31
KIEDJJIK_00524	SGB1836diffH_cfsweep_7_cf_consensus	524	1758	E	-	-	SusD family	hypothetical protein	SusD-like_3,SusD_RagB
KIEDJJIK_00525	SGB1836diffH_cfsweep_7_cf_consensus	525	2949	P	-	-	TonB-linked outer membrane protein, SusC RagA family	TonB-dependent receptor P3	CarbopepD_reg_2,Plug,STN,TonB_dep_Rec
KIEDJJIK_00526	SGB1836diffH_cfsweep_7_cf_consensus	526	2745	K	-	-	DNA-binding	hypothetical protein	HTH_18
KIEDJJIK_00530	SGB1836diffH_cfsweep_7_cf_consensus	530	1815	G	-	-	Glycosyl hydrolase family 10	hypothetical protein	Glyco_hydro_10
KIEDJJIK_00531	SGB1836diffH_cfsweep_7_cf_consensus	531	1971	G	-	-	Glycosyl hydrolase family 10	hypothetical protein	Glyco_hydro_10
KIEDJJIK_00532	SGB1836diffH_cfsweep_7_cf_consensus	532	948	H	-	-	Aldolase/RraA	hypothetical protein	RraA-like
KIEDJJIK_00534	SGB1836diffH_cfsweep_7_cf_consensus	534	1260	H	-	-	Uroporphyrinogen decarboxylase (URO-D)	hypothetical protein	URO-D
KIEDJJIK_00535	SGB1836diffH_cfsweep_7_cf_consensus	535	747	K	-	-	Bacterial transcriptional regulator	hypothetical protein	HTH_IclR,IclR
KIEDJJIK_00536	SGB1836diffH_cfsweep_7_cf_consensus	536	3177	P	-	-	TonB-linked outer membrane protein, SusC RagA family	TonB-dependent receptor P3	CarbopepD_reg_2,Plug,STN,TonB_dep_Rec
KIEDJJIK_00537	SGB1836diffH_cfsweep_7_cf_consensus	537	1866	E	-	-	SusD family	hypothetical protein	SusD-like_3,SusD_RagB
KIEDJJIK_00538	SGB1836diffH_cfsweep_7_cf_consensus	538	1434	G	-	-	Glycosyl hydrolases family 39	hypothetical protein	Glyco_hydro_39
KIEDJJIK_00539	SGB1836diffH_cfsweep_7_cf_consensus	539	1653	E	-	sglT_1	Sodium:solute symporter family	Sodium/glucose cotransporter	SSF
KIEDJJIK_00540	SGB1836diffH_cfsweep_7_cf_consensus	540	954	H	uxuA	uxuA_2	Catalyzes the dehydration of D-mannonate	Mannonate dehydratase	UxuA
KIEDJJIK_00541	SGB1836diffH_cfsweep_7_cf_consensus	541	726	H	-	-	Pfam:Methyltransf_6	hypothetical protein	RraA-like
KIEDJJIK_00542	SGB1836diffH_cfsweep_7_cf_consensus	542	1398	G	-	uxaC_1	glucuronate isomerase	Uronate isomerase	UxaC
KIEDJJIK_00544	SGB1836diffH_cfsweep_7_cf_consensus	544	1956	G	-	-	Belongs to the glycosyl hydrolase 32 family	hypothetical protein	Alpha-L-AF_C,Alpha-amylase,Big_2,CBM_4_9,Glyco_hydro_32N,Glyco_hydro_43,Glyco_hydro_66,Glyco_hydro_68,Laminin_G_3,PUD,SLH,VCBS
KIEDJJIK_00545	SGB1836diffH_cfsweep_7_cf_consensus	545	2586	G	-	xyl3A	Glycosyl hydrolase family 3 C-terminal domain protein	Xylan 1,4-beta-xylosidase	Fn3-like,Glyco_hydro_3,Glyco_hydro_3_C,PA14
KIEDJJIK_00546	SGB1836diffH_cfsweep_7_cf_consensus	546	2208	G	-	-	Alpha-1,2-mannosidase	hypothetical protein	F5_F8_type_C,Glyco_hydro_92
KIEDJJIK_00547	SGB1836diffH_cfsweep_7_cf_consensus	547	1992	G	-	-	Beta-galactosidase trimerisation domain	hypothetical protein	Glyco_hydro_42,Glyco_hydro_42M
KIEDJJIK_00548	SGB1836diffH_cfsweep_7_cf_consensus	548	2265	G	-	-	carbohydrate binding	hypothetical protein	Glyco_hydro_36,Glyco_transf_36
KIEDJJIK_00560	SGB1836diffH_cfsweep_7_cf_consensus	560	1446	T	-	sasA_3	histidine kinase DNA gyrase B	Adaptive-response sensory-kinase SasA	HATPase_c
KIEDJJIK_00610	SGB1836diffH_cfsweep_7_cf_consensus	610	1956	G	-	-	Beta-galactosidase	hypothetical protein	-
KIEDJJIK_00691	SGB1836diffH_cfsweep_7_cf_consensus	691	3162	H	-	susC_4	TonB-linked outer membrane protein, SusC RagA family	TonB-dependent receptor SusC	CarbopepD_reg_2,Plug,TonB_dep_Rec
KIEDJJIK_00692	SGB1836diffH_cfsweep_7_cf_consensus	692	1914	P	-	-	SusD family	hypothetical protein	SusD-like_3,SusD_RagB
KIEDJJIK_00693	SGB1836diffH_cfsweep_7_cf_consensus	693	3021	P	-	-	TonB-linked outer membrane protein, SusC RagA family	TonB-dependent receptor P3	Plug,TonB_dep_Rec
KIEDJJIK_00694	SGB1836diffH_cfsweep_7_cf_consensus	694	1677	F	-	-	SusD family	hypothetical protein	SusD-like_3,SusD_RagB
KIEDJJIK_00892	SGB1836diffH_cfsweep_7_cf_consensus	892	660	L	-	-	Putative transposase of IS4/5 family (DUF4096)	IS5 family transposase ISMac15	DDE_Tnp_1,DDE_Tnp_1_2,DUF4096
KIEDJJIK_00893	SGB1836diffH_cfsweep_7_cf_consensus	893	549	K	-	-	Belongs to the sigma-70 factor family. ECF subfamily	hypothetical protein	Sigma70_r2,Sigma70_r4_2
KIEDJJIK_00896	SGB1836diffH_cfsweep_7_cf_consensus	896	3351	P	-	-	TonB-linked outer membrane protein, SusC RagA family	TonB-dependent receptor P3	CarbopepD_reg_2,Plug,STN,TonB_dep_Rec
KIEDJJIK_00897	SGB1836diffH_cfsweep_7_cf_consensus	897	1707	K	-	-	SusD family	SusD-like protein P2	SusD-like_3,SusD_RagB
KIEDJJIK_00898	SGB1836diffH_cfsweep_7_cf_consensus	898	1287	Q	-	axe7A_1	Acetyl xylan esterase (AXE1)	Acetyl esterase Axe7A	AXE1,Glyco_hydro_26
KIEDJJIK_00900	SGB1836diffH_cfsweep_7_cf_consensus	900	2505	G	-	-	COG NOG04001 non supervised orthologous group	hypothetical protein	Glyco_hyd_65N_2
KIEDJJIK_01060	SGB1836diffH_cfsweep_7_cf_consensus	1060	1293	N	-	-	Bacterial Ig-like domain 2	hypothetical protein	Big_2
KIEDJJIK_01161	SGB1836diffH_cfsweep_7_cf_consensus	1161	135	O	-	-	Protein of unknown function (DUF1810)	hypothetical protein	ADP_ribosyl_GH,DUF1810
KIEDJJIK_01268	SGB1836diffH_cfsweep_7_cf_consensus	1268	408	G	fdtA_1	fdtA_1	WxcM-like, C-terminal	TDP-4-oxo-6-deoxy-alpha-D-glucose-3,4-oxoisomerase	FdtA
KIEDJJIK_01269	SGB1836diffH_cfsweep_7_cf_consensus	1269	426	G	-	fdtA_2	WxcM-like, C-terminal	TDP-4-oxo-6-deoxy-alpha-D-glucose-3,4-oxoisomerase	FdtA
KIEDJJIK_01271	SGB1836diffH_cfsweep_7_cf_consensus	1271	1101	E	eryC	fdtB	Belongs to the DegT DnrJ EryC1 family	dTDP-3-amino-3,6-dideoxy-alpha-D-galactopyranose transaminase	DegT_DnrJ_EryC1
KIEDJJIK_01272	SGB1836diffH_cfsweep_7_cf_consensus	1272	1299	M	-	-	Glycosyl glycerophosphate transferases involved in teichoic acid biosynthesis TagF TagB EpsJ RodC	hypothetical protein	Glyphos_transf
KIEDJJIK_01274	SGB1836diffH_cfsweep_7_cf_consensus	1274	1014	H	-	-	NAD/NADP octopine/nopaline dehydrogenase, alpha-helical domain	hypothetical protein	ApbA,Octopine_DH
KIEDJJIK_01276	SGB1836diffH_cfsweep_7_cf_consensus	1276	894	M	-	-	Glycosyltransferase like family 2	hypothetical protein	Glycos_transf_2
KIEDJJIK_01279	SGB1836diffH_cfsweep_7_cf_consensus	1279	1206	M	-	-	Glycosyltransferase, group 1 family protein	hypothetical protein	Glyco_trans_1_4,Glyco_transf_4,Glycos_transf_1
KIEDJJIK_01281	SGB1836diffH_cfsweep_7_cf_consensus	1281	402	G	-	-	Cupin 2, conserved barrel domain protein	hypothetical protein	Cupin_2
KIEDJJIK_01313	SGB1836diffH_cfsweep_7_cf_consensus	1313	2241	E	-	-	Peptidase, S9A B C family, catalytic domain protein	hypothetical protein	DPPIV_N,Peptidase_S9
KIEDJJIK_01315	SGB1836diffH_cfsweep_7_cf_consensus	1315	1422	M	-	-	Domain of unknown function (DUF1735)	hypothetical protein	DUF1735,F5_F8_type_C
KIEDJJIK_01316	SGB1836diffH_cfsweep_7_cf_consensus	1316	1893	P	-	-	Pfam:SusD	hypothetical protein	SusD-like_3,SusD_RagB
KIEDJJIK_01317	SGB1836diffH_cfsweep_7_cf_consensus	1317	3132	H	-	-	TonB-dependent Receptor Plug Domain	TonB-dependent receptor P26	CarbopepD_reg_2,Plug,STN,TonB_dep_Rec
KIEDJJIK_01318	SGB1836diffH_cfsweep_7_cf_consensus	1318	3888	T	-	rcsC_12	ATPase histidine kinase DNA gyrase B HSP90 domain protein	Sensor histidine kinase RcsC	HATPase_c,HTH_18,HisKA,Reg_prop,Response_reg,Y_Y_Y
KIEDJJIK_01348	SGB1836diffH_cfsweep_7_cf_consensus	1348	4173	T	-	rcsC_14	Two component regulator propeller	Sensor histidine kinase RcsC	HATPase_c,HTH_18,HisKA,Reg_prop,Response_reg,Y_Y_Y
KIEDJJIK_01349	SGB1836diffH_cfsweep_7_cf_consensus	1349	2163	G	-	-	Alpha-N-acetylglucosaminidase	hypothetical protein	NAGLU,NAGLU_C,NAGLU_N
KIEDJJIK_01351	SGB1836diffH_cfsweep_7_cf_consensus	1351	2325	G	-	-	Glycosyl hydrolase family 92	hypothetical protein	Glyco_hydro_92
KIEDJJIK_01352	SGB1836diffH_cfsweep_7_cf_consensus	1352	1410	G	-	-	Belongs to the glycosyl hydrolase 28 family	hypothetical protein	Glyco_hydro_28
KIEDJJIK_01353	SGB1836diffH_cfsweep_7_cf_consensus	1353	1236	G	-	-	Histidine phosphatase superfamily (branch 2)	hypothetical protein	His_Phos_2
KIEDJJIK_01357	SGB1836diffH_cfsweep_7_cf_consensus	1357	825	L	-	mboIR	Recognizes the double-stranded unmethylated sequence GATC and cleaves before G-1	Type-2 restriction enzyme MboI	DpnII
KIEDJJIK_01358	SGB1836diffH_cfsweep_7_cf_consensus	1358	972	L	dam	dpnM	DNA adenine methylase	Modification methylase DpnIIA	MethyltransfD12
KIEDJJIK_01360	SGB1836diffH_cfsweep_7_cf_consensus	1360	1650	M	-	-	SusD family	hypothetical protein	SusD-like_3,SusD_RagB
KIEDJJIK_01361	SGB1836diffH_cfsweep_7_cf_consensus	1361	2997	P	-	susC_8	TonB-linked outer membrane protein, SusC RagA family	TonB-dependent receptor SusC	CarbopepD_reg_2,Plug,STN,TonB_dep_Rec
KIEDJJIK_01563	SGB1836diffH_cfsweep_7_cf_consensus	1563	333	U	-	-	Domain of unknown function (DUF4138)	hypothetical protein	DUF4138
KIEDJJIK_01566	SGB1836diffH_cfsweep_7_cf_consensus	1566	912	O	-	htpX	Peptidase M48	Protease HtpX	Peptidase_M48,Peptidase_M48_N
KIEDJJIK_01675	SGB1836diffH_cfsweep_7_cf_consensus	1675	300	L	-	-	Arm DNA-binding domain	hypothetical protein	Arm-DNA-bind_5,Phage_int_SAM_5,Phage_integrase
KIEDJJIK_01734	SGB1836diffH_cfsweep_7_cf_consensus	1734	885	K	-	btr_1	transcriptional regulator (AraC family)	HTH-type transcriptional activator Btr	AraC_binding,HTH_18,HTH_AraC
KIEDJJIK_01735	SGB1836diffH_cfsweep_7_cf_consensus	1735	1389	P	xylE	xylE_2	Belongs to the major facilitator superfamily. Sugar transporter (TC 2.A.1.1) family	D-xylose-proton symporter	Sugar_tr
KIEDJJIK_01738	SGB1836diffH_cfsweep_7_cf_consensus	1738	3012	P	-	-	TonB-linked outer membrane protein, SusC RagA family	TonB-dependent receptor P3	CarbopepD_reg_2,Plug,TonB_dep_Rec
KIEDJJIK_01739	SGB1836diffH_cfsweep_7_cf_consensus	1739	1617	E	-	-	Pfam:SusD	SusD-like protein P25	SusD-like_3,SusD_RagB
KIEDJJIK_01740	SGB1836diffH_cfsweep_7_cf_consensus	1740	1626	M	-	-	COG NOG07608 non supervised orthologous group	hypothetical protein	Glyco_hydr_30_2,Glyco_hydro_30C
KIEDJJIK_01741	SGB1836diffH_cfsweep_7_cf_consensus	1741	2787	G	-	lacZ_3	Belongs to the glycosyl hydrolase 2 family	Beta-galactosidase	Glyco_hydro_2,Glyco_hydro_2_C,Glyco_hydro_2_N
KIEDJJIK_01899	SGB1836diffH_cfsweep_7_cf_consensus	1899	651	K	-	vraR	helix_turn_helix, Lux Regulon	Response regulator protein VraR	GerE,Response_reg
KIEDJJIK_01904	SGB1836diffH_cfsweep_7_cf_consensus	1904	969	H	bioB	bioB	Catalyzes the conversion of dethiobiotin (DTB) to biotin by the insertion of a sulfur atom into dethiobiotin via a radical- based mechanism	Biotin synthase	BATS,Radical_SAM
KIEDJJIK_01906	SGB1836diffH_cfsweep_7_cf_consensus	1906	930	P	-	-	Part of the ABC transporter complex PstSACB involved in phosphate import	hypothetical protein	-
KIEDJJIK_01907	SGB1836diffH_cfsweep_7_cf_consensus	1907	3069	P	-	-	TonB-dependent receptor plug domain	TonB-dependent receptor P3	CarbopepD_reg_2,Plug,TonB_dep_Rec
KIEDJJIK_01911	SGB1836diffH_cfsweep_7_cf_consensus	1911	1197	U	-	-	Sodium:dicarboxylate symporter family	hypothetical protein	SDF
KIEDJJIK_01913	SGB1836diffH_cfsweep_7_cf_consensus	1913	1398	T	-	-	PFAM Formylglycine-generating sulfatase enzyme	hypothetical protein	DUF1566,EF-hand_5,FGE-sulfatase,Lactamase_B_2
KIEDJJIK_01995	SGB1836diffH_cfsweep_7_cf_consensus	1995	642	C	-	-	Flavodoxin	hypothetical protein	Flavodoxin_4
KIEDJJIK_01997	SGB1836diffH_cfsweep_7_cf_consensus	1997	1002	C	-	iolS	aldo keto reductase	Aldo-keto reductase IolS	Aldo_ket_red
KIEDJJIK_01998	SGB1836diffH_cfsweep_7_cf_consensus	1998	789	I	-	-	acetylesterase activity	hypothetical protein	Abhydrolase_3,Esterase
KIEDJJIK_02052	SGB1836diffH_cfsweep_7_cf_consensus	2052	363	K	-	-	Helix-turn-helix domain	hypothetical protein	HTH_3
KIEDJJIK_02055	SGB1836diffH_cfsweep_7_cf_consensus	2055	612	L	-	-	IstB-like ATP binding protein	IS21 family transposase ISSau9	IstB_IS21
KIEDJJIK_02057	SGB1836diffH_cfsweep_7_cf_consensus	2057	357	L	-	-	COG COG3666 Transposase and inactivated derivatives	IS1182 family transposase ISBf3	DDE_Tnp_1,DDE_Tnp_1_6,DUF772
KIEDJJIK_02058	SGB1836diffH_cfsweep_7_cf_consensus	2058	1050	L	-	-	COG COG3666 Transposase and inactivated derivatives	IS1182 family transposase ISBthe2	DDE_Tnp_1,DDE_Tnp_1_6,DUF772
KIEDJJIK_02118	SGB1836diffH_cfsweep_7_cf_consensus	2118	300	L	-	-	COG COG3464 Transposase and inactivated derivatives	hypothetical protein	DDE_Tnp_ISL3
KIEDJJIK_02187	SGB1836diffH_cfsweep_7_cf_consensus	2187	1365	C	-	moaA_2	radical SAM domain protein	GTP 3',8-cyclase	Fer4_12,Radical_SAM
KIEDJJIK_02189	SGB1836diffH_cfsweep_7_cf_consensus	2189	2199	V	-	apxIB	ABC transporter, ATP-binding protein	Toxin RTX-I translocation ATP-binding protein	ABC_membrane,ABC_tran,Peptidase_C39
KIEDJJIK_02305	SGB1836diffH_cfsweep_7_cf_consensus	2305	357	L	-	-	COG COG3666 Transposase and inactivated derivatives	IS1182 family transposase ISBf3	DDE_Tnp_1_6,DUF772
KIEDJJIK_02306	SGB1836diffH_cfsweep_7_cf_consensus	2306	1914	V	-	-	protein conserved in bacteria	hypothetical protein	DUF4986,Glyco_hydro_127
KIEDJJIK_02363	SGB1836diffH_cfsweep_7_cf_consensus	2363	1503	T	-	rcsC_20	helix_turn_helix, arabinose operon control protein	Sensor histidine kinase RcsC	HATPase_c,HTH_18,HisKA,Reg_prop,Response_reg,Y_Y_Y
KIEDJJIK_02557	SGB1836diffH_cfsweep_7_cf_consensus	2557	318	L	-	-	N-6 DNA Methylase	hypothetical protein	N6_Mtase
KIEDJJIK_02558	SGB1836diffH_cfsweep_7_cf_consensus	2558	1959	V	-	-	N-6 DNA Methylase	hypothetical protein	HSDR_N_2,Methylase_S,N6_Mtase
KIEDJJIK_02586	SGB1836diffH_cfsweep_7_cf_consensus	2586	954	L	-	pvuIIM	N-4 methylation of cytosine	Modification methylase PvuII	N6_N4_Mtase,RE_EcoO109I
KIEDJJIK_02591	SGB1836diffH_cfsweep_7_cf_consensus	2591	618	K	-	-	Sigma-70, region 4	hypothetical protein	Sigma70_r2,Sigma70_r4_2
KIEDJJIK_02592	SGB1836diffH_cfsweep_7_cf_consensus	2592	2034	G	kojP	kojP	Glycosyl hydrolase family 65 central catalytic domain	Kojibiose phosphorylase	Glyco_hydro_65N,Glyco_hydro_65m
KIEDJJIK_02593	SGB1836diffH_cfsweep_7_cf_consensus	2593	1683	G	malL	treS	Psort location Cytoplasmic, score 9.26	Trehalose synthase/amylase TreS	Alpha-amylase,DUF3459,Malt_amylase_C
KIEDJJIK_02594	SGB1836diffH_cfsweep_7_cf_consensus	2594	1563	M	-	-	SusD family	hypothetical protein	SusD-like_3,SusD_RagB
KIEDJJIK_02595	SGB1836diffH_cfsweep_7_cf_consensus	2595	3315	P	-	susC_10	TonB-linked outer membrane protein, SusC RagA family	TonB-dependent receptor SusC	CarbopepD_reg_2,Plug,STN,TonB_dep_Rec
KIEDJJIK_02615	SGB1836diffH_cfsweep_7_cf_consensus	2615	1686	M	-	susD_3	SusD family	Starch-binding protein SusD	SusD-like_3,SusD_RagB
KIEDJJIK_02711	SGB1836diffH_cfsweep_7_cf_consensus	2711	1467	L	-	-	DNA binding domain, excisionase family	hypothetical protein	HTH_17
KIEDJJIK_02723	SGB1836diffH_cfsweep_7_cf_consensus	2723	2712	L	-	recD	Protein of unknown function (DUF2726)	RecBCD enzyme subunit RecD	AAA_11,AAA_12,DUF2726
KIEDJJIK_02724	SGB1836diffH_cfsweep_7_cf_consensus	2724	2952	L	-	-	DEAD-like helicases superfamily	hypothetical protein	Helicase_C,ResIII
KIEDJJIK_02725	SGB1836diffH_cfsweep_7_cf_consensus	2725	3045	V	-	-	to Salmonella typhimurium type III restriction-modification system Stylti enzyme Res or STM0358 SWALL T3RE_SALTY (SWALL P40815) (990 aa) fasta scores E()	hypothetical protein	ResIII
KIEDJJIK_02730	SGB1836diffH_cfsweep_7_cf_consensus	2730	3273	L	-	rapA	domain protein	RNA polymerase-associated protein RapA	DUF3883,Helicase_C,PLDc_2,ResIII,SNF2_N
KIEDJJIK_02731	SGB1836diffH_cfsweep_7_cf_consensus	2731	207	K	-	-	Helix-turn-helix XRE-family like proteins	hypothetical protein	HTH_3
KIEDJJIK_02791	SGB1836diffH_cfsweep_7_cf_consensus	2791	417	L	-	-	transposase activity	hypothetical protein	-
KIEDJJIK_02884	SGB1836diffH_cfsweep_7_cf_consensus	2884	1608	E	-	-	Starch-binding associating with outer membrane	hypothetical protein	SusD-like_3,SusD_RagB
KIEDJJIK_02885	SGB1836diffH_cfsweep_7_cf_consensus	2885	3585	P	-	-	TonB-linked outer membrane protein, SusC RagA family	TonB-dependent receptor P3	CarbopepD_reg_2,Plug,TonB_dep_Rec
KIEDJJIK_02888	SGB1836diffH_cfsweep_7_cf_consensus	2888	549	K	-	-	RNA polymerase sigma-70 factor, ECF subfamily	hypothetical protein	Sigma70_r2,Sigma70_r4,Sigma70_r4_2
KIEDJJIK_02911	SGB1836diffH_cfsweep_7_cf_consensus	2911	258	T	-	-	COG COG0664 cAMP-binding proteins - catabolite gene activator and regulatory subunit of cAMP-dependent protein kinases	hypothetical protein	cNMP_binding
KIEDJJIK_02912	SGB1836diffH_cfsweep_7_cf_consensus	2912	204	K	-	-	Helix-turn-helix XRE-family like proteins	hypothetical protein	HTH_3
KIEDJJIK_02915	SGB1836diffH_cfsweep_7_cf_consensus	2915	825	L	-	-	helicase activity	hypothetical protein	DUF2958,Helicase_C,N6_Mtase,SNF2_N
KIEDJJIK_02969	SGB1836diffH_cfsweep_7_cf_consensus	2969	1530	G	-	abfA	Alpha-L-arabinofuranosidase C-terminal domain	Intracellular exo-alpha-(1->5)-L-arabinofuranosidase	Alpha-L-AF_C
KIEDJJIK_03020	SGB1836diffH_cfsweep_7_cf_consensus	3020	1743	K	-	-	Putative ATP-dependent DNA helicase recG C-terminal	hypothetical protein	AlbA_2,HATPase_c_4
KIEDJJIK_03047	SGB1836diffH_cfsweep_7_cf_consensus	3047	1080	H	dcm	haeIIIM	C-5 cytosine-specific DNA methylase	Modification methylase HaeIII	DNA_methylase,Eco57I
KIEDJJIK_03048	SGB1836diffH_cfsweep_7_cf_consensus	3048	2130	T	-	-	Pfam Histidine kinase-, DNA gyrase B-, and HSP90-like ATPase	hypothetical protein	HATPase_c,HATPase_c_3
KIEDJJIK_03132	SGB1836diffH_cfsweep_7_cf_consensus	3132	792	H	-	-	PRTRC system ThiF family protein	hypothetical protein	ThiF
KIEDJJIK_03136	SGB1836diffH_cfsweep_7_cf_consensus	3136	1104	L	-	-	Type III restriction enzyme, res subunit	hypothetical protein	Helicase_C,ResIII
KIEDJJIK_03143	SGB1836diffH_cfsweep_7_cf_consensus	3143	159	V	-	-	site-specific DNA-methyltransferase (adenine-specific) activity	hypothetical protein	-
KIEDJJIK_03149	SGB1836diffH_cfsweep_7_cf_consensus	3149	354	L	-	-	transposase activity	hypothetical protein	-
KIEDJJIK_03150	SGB1836diffH_cfsweep_7_cf_consensus	3150	369	L	-	-	PFAM IS66 Orf2 like protein	hypothetical protein	TnpB_IS66
KIEDJJIK_03219	SGB1836diffH_cfsweep_7_cf_consensus	3219	561	L	-	-	COGs COG4584 Transposase and inactivated derivatives	hypothetical protein	HTH_11,HTH_23,rve
KIEDJJIK_03221	SGB1836diffH_cfsweep_7_cf_consensus	3221	357	L	-	-	COGs COG4584 Transposase and inactivated derivatives	hypothetical protein	HTH_11,HTH_23,rve
KIEDJJIK_03222	SGB1836diffH_cfsweep_7_cf_consensus	3222	303	L	-	-	SMART ATPase, AAA type, core	hypothetical protein	IstB_IS21
KIEDJJIK_03225	SGB1836diffH_cfsweep_7_cf_consensus	3225	1086	K	yafP	-	Protein of unknown function (DUF3795)	hypothetical protein	Acetyltransf_10
KIEDJJIK_03231	SGB1836diffH_cfsweep_7_cf_consensus	3231	2391	G	-	-	Belongs to the glycosyl hydrolase 43 family	hypothetical protein	Alpha-amylase,Big_2,CBM26,Glyco_hydro_43,Glyco_hydro_76,HpaB,Melibiase_2,RicinB_lectin_2
KIEDJJIK_03232	SGB1836diffH_cfsweep_7_cf_consensus	3232	2304	Q	-	-	4-hydroxyphenylacetate	hypothetical protein	-
KIEDJJIK_03234	SGB1836diffH_cfsweep_7_cf_consensus	3234	1950	F	-	-	SusD family	hypothetical protein	SusD-like_3,SusD_RagB
KIEDJJIK_03236	SGB1836diffH_cfsweep_7_cf_consensus	3236	1104	L	-	-	COG COG3666 Transposase and inactivated derivatives	IS1182 family transposase ISPsy36	DDE_Tnp_1,DDE_Tnp_1_6,DUF772
KIEDJJIK_03237	SGB1836diffH_cfsweep_7_cf_consensus	3237	378	L	-	-	COG COG3666 Transposase and inactivated derivatives	hypothetical protein	DDE_Tnp_1,DDE_Tnp_1_6,DUF772
KIEDJJIK_03242	SGB1836diffH_cfsweep_7_cf_consensus	3242	3075	L	-	-	dead DEAH box helicase	hypothetical protein	DEAD,Helicase_C,ResIII
KIEDJJIK_03261	SGB1836diffH_cfsweep_7_cf_consensus	3261	1992	M	-	-	COG NOG06228 non supervised orthologous group	Retaining alpha-galactosidase	GH97_C,GH97_N,Glyco_hydro_97
KIEDJJIK_03264	SGB1836diffH_cfsweep_7_cf_consensus	3264	1554	O	-	-	ADP-ribosylglycohydrolase	hypothetical protein	ADP_ribosyl_GH
KIEDJJIK_03265	SGB1836diffH_cfsweep_7_cf_consensus	3265	402	H	rbsK	rbsK/rbiA	Catalyzes the phosphorylation of ribose at O-5 in a reaction requiring ATP and magnesium. The resulting D-ribose-5- phosphate can then be used either for sythesis of nucleotides, histidine, and tryptophan, or as a component of the pentose phosphate pathway	Bifunctional ribokinase/ribose-5-phosphate isomerase A	PfkB
KIEDJJIK_03352	SGB1836diffH_cfsweep_7_cf_consensus	3352	888	L	-	-	Toprim-like	hypothetical protein	Toprim_2,zf-CHC2
KIEDJJIK_03353	SGB1836diffH_cfsweep_7_cf_consensus	3353	1101	T	-	-	AAA domain	hypothetical protein	AAA_25
KIEDJJIK_03354	SGB1836diffH_cfsweep_7_cf_consensus	3354	366	K	-	-	Helix-turn-helix domain	hypothetical protein	HTH_17
KIEDJJIK_03384	SGB1836diffH_cfsweep_7_cf_consensus	3384	390	U	-	secB	Preprotein translocase subunit SecB	Protein-export protein SecB	SecB
KIEDJJIK_03390	SGB1836diffH_cfsweep_7_cf_consensus	3390	888	V	-	-	type I restriction	hypothetical protein	Methylase_S,N6_Mtase
KIEDJJIK_03394	SGB1836diffH_cfsweep_7_cf_consensus	3394	474	P	-	-	TonB-dependent receptor	hypothetical protein	-
KIEDJJIK_03406	SGB1836diffH_cfsweep_7_cf_consensus	3406	351	L	-	-	PFAM IS66 Orf2 family protein	hypothetical protein	TnpB_IS66
KIEDJJIK_03411	SGB1836diffH_cfsweep_7_cf_consensus	3411	1041	C	-	-	Aldo/keto reductase family	hypothetical protein	Aldo_ket_red
KIEDJJIK_03414	SGB1836diffH_cfsweep_7_cf_consensus	3414	1665	L	-	-	Transposase C of IS166 homeodomain	IS66 family transposase ISPba3	DDE_Tnp_IS66,DDE_Tnp_IS66_C,LZ_Tnp_IS66
KIEDJJIK_03415	SGB1836diffH_cfsweep_7_cf_consensus	3415	258	L	-	-	IS66 Orf2 like protein	hypothetical protein	TnpB_IS66
KIEDJJIK_03434	SGB1836diffH_cfsweep_7_cf_consensus	3434	534	L	-	ltrA	COG COG3344 Retron-type reverse transcriptase	Group II intron-encoded protein LtrA	Intron_maturas2,RVT_1
NEGILFDA_00071	SGB1836diffH_sweep_1_cf_consensus	71	3183	P	-	-	TonB-linked outer membrane protein, SusC RagA family	TonB-dependent receptor P3	CarbopepD_reg_2,Plug,TonB_dep_Rec
NEGILFDA_01066	SGB1836diffH_sweep_1_cf_consensus	1066	2157	L	-	-	Exonuclease	hypothetical protein	RNase_T
NEGILFDA_01086	SGB1836diffH_sweep_1_cf_consensus	1086	1203	G	-	wecB	UDP-N-acetylglucosamine 2-epimerase	UDP-N-acetylglucosamine 2-epimerase	Epimerase_2
NEGILFDA_01087	SGB1836diffH_sweep_1_cf_consensus	1087	1224	M	-	wecC	Belongs to the UDP-glucose GDP-mannose dehydrogenase family	UDP-N-acetyl-D-mannosamine dehydrogenase	UDPG_MGDP_dh,UDPG_MGDP_dh_C,UDPG_MGDP_dh_N
NEGILFDA_01091	SGB1836diffH_sweep_1_cf_consensus	1091	1800	C	-	-	4Fe-4S binding domain protein	hypothetical protein	Fer4,Fer4_7,FrhB_FdhB_C,FrhB_FdhB_N,Hexapep
NEGILFDA_01093	SGB1836diffH_sweep_1_cf_consensus	1093	1476	Q	-	ppsD	AMP-binding enzyme	Plipastatin synthase subunit D	AMP-binding,AMP-binding_C,Condensation,PP-binding
NEGILFDA_01095	SGB1836diffH_sweep_1_cf_consensus	1095	1143	M	-	alr	Catalyzes the interconversion of L-alanine and D- alanine. May also act on other amino acids	Alanine racemase	Ala_racemase_C,Ala_racemase_N
NEGILFDA_01099	SGB1836diffH_sweep_1_cf_consensus	1099	1161	M	-	-	Polysaccharide pyruvyl transferase	hypothetical protein	PS_pyruv_trans
NEGILFDA_01100	SGB1836diffH_sweep_1_cf_consensus	1100	1194	M	tuaC	mshA_5	transferase activity, transferring glycosyl groups	D-inositol-3-phosphate glycosyltransferase	Glyco_trans_1_4,Glyco_transf_4,Glycos_transf_1
NEGILFDA_01104	SGB1836diffH_sweep_1_cf_consensus	1104	1041	M	-	mshA_6	Glycosyl transferases group 1	D-inositol-3-phosphate glycosyltransferase	Glycos_transf_1
NEGILFDA_01107	SGB1836diffH_sweep_1_cf_consensus	1107	1221	M	-	mshA_7	Glycosyltransferase Family 4	D-inositol-3-phosphate glycosyltransferase	Glyco_trans_1_4,Glyco_trans_4_4,Glyco_transf_4,Glycos_transf_1
NEGILFDA_01108	SGB1836diffH_sweep_1_cf_consensus	1108	459	L	-	-	Transposase IS66 family	hypothetical protein	DDE_Tnp_IS66
NEGILFDA_01112	SGB1836diffH_sweep_1_cf_consensus	1112	654	M	-	pglC_1	Bacterial sugar transferase	Undecaprenyl phosphate N,N'-diacetylbacillosamine 1-phosphate transferase	Bac_transf
NEGILFDA_01186	SGB1836diffH_sweep_1_cf_consensus	1186	1245	L	-	-	Belongs to the 'phage' integrase family	hypothetical protein	Arm-DNA-bind_5,Phage_int_SAM_5,Phage_integrase
NEGILFDA_01187	SGB1836diffH_sweep_1_cf_consensus	1187	792	L	-	-	Helix-turn-helix domain	hypothetical protein	HTH_17
NEGILFDA_01308	SGB1836diffH_sweep_1_cf_consensus	1308	1746	E	-	-	SusD family	hypothetical protein	SusD-like_3,SusD_RagB
NEGILFDA_01311	SGB1836diffH_sweep_1_cf_consensus	1311	2322	G	-	-	glycosyl hydrolase, family 3	Beta-xylosidase	Fn3-like,Glyco_hydro_3,Glyco_hydro_3_C
NEGILFDA_01312	SGB1836diffH_sweep_1_cf_consensus	1312	1413	G	-	-	Cellulase (glycosyl hydrolase family 5)	hypothetical protein	CBM_4_9,Cellulase
NEGILFDA_01314	SGB1836diffH_sweep_1_cf_consensus	1314	2307	G	-	-	Alpha-L-rhamnosidase	hypothetical protein	Bac_rhamnosid6H,Bac_rhamnosid_C
NEGILFDA_01492	SGB1836diffH_sweep_1_cf_consensus	1492	3288	P	-	-	TonB-linked outer membrane protein, SusC RagA family	TonB-dependent receptor P3	CarbopepD_reg_2,Plug,STN,TonB_dep_Rec
NEGILFDA_01611	SGB1836diffH_sweep_1_cf_consensus	1611	498	L	-	-	Transposase IS66 family	hypothetical protein	DDE_Tnp_IS66
NEGILFDA_01615	SGB1836diffH_sweep_1_cf_consensus	1615	1554	M	-	-	capsule polysaccharide	hypothetical protein	Capsule_synth
NEGILFDA_01616	SGB1836diffH_sweep_1_cf_consensus	1616	1059	I	-	fabH_2	3-Oxoacyl-[acyl-carrier-protein (ACP)] synthase III C terminal	3-oxoacyl-[acyl-carrier-protein] synthase 3	ACP_syn_III,ACP_syn_III_C
NEGILFDA_01619	SGB1836diffH_sweep_1_cf_consensus	1619	675	M	-	epsM_1	involved in the biosynthesis of lipid A, a phosphorylated glycolipid that anchors the lipopolysaccharide to the outer membrane of the cell	Putative acetyltransferase EpsM	Hexapep
NEGILFDA_01620	SGB1836diffH_sweep_1_cf_consensus	1620	1167	M	-	-	Glycosyl transferase 4-like	hypothetical protein	Glyco_transf_4,Glycos_transf_1
NEGILFDA_01624	SGB1836diffH_sweep_1_cf_consensus	1624	1134	E	wecE	wecE	Belongs to the DegT DnrJ EryC1 family	dTDP-4-amino-4,6-dideoxygalactose transaminase	DegT_DnrJ_EryC1
NEGILFDA_01625	SGB1836diffH_sweep_1_cf_consensus	1625	660	M	-	-	racemase activity, acting on amino acids and derivatives	hypothetical protein	-
NEGILFDA_01626	SGB1836diffH_sweep_1_cf_consensus	1626	1245	F	-	bacD	ATP-grasp domain	Alanine--anticapsin ligase	ATP-grasp_4
NEGILFDA_01627	SGB1836diffH_sweep_1_cf_consensus	1627	903	E	dapA	dapA_1	Catalyzes the condensation of (S)-aspartate-beta- semialdehyde (S)-ASA and pyruvate to 4-hydroxy- tetrahydrodipicolinate (HTPA)	4-hydroxy-tetrahydrodipicolinate synthase	DHDPS
NEGILFDA_01628	SGB1836diffH_sweep_1_cf_consensus	1628	774	E	dapB1	dapB_2	Catalyzes the conversion of 4-hydroxy- tetrahydrodipicolinate (HTPA) to tetrahydrodipicolinate	4-hydroxy-tetrahydrodipicolinate reductase	DapB_C,DapB_N
NEGILFDA_01629	SGB1836diffH_sweep_1_cf_consensus	1629	1311	E	thrA	yclM	Amino acid kinase family	Aspartokinase 3	AA_kinase,ACT,ACT_7
NEGILFDA_01630	SGB1836diffH_sweep_1_cf_consensus	1630	1047	M	gmhB	cugP	Nucleotidyl transferase	UTP--glucose-1-phosphate uridylyltransferase	CBS,NTP_transferase
NEGILFDA_01632	SGB1836diffH_sweep_1_cf_consensus	1632	702	M	-	neuA_1	Psort location Cytoplasmic, score	N-acylneuraminate cytidylyltransferase	CTP_transf_3
NEGILFDA_01633	SGB1836diffH_sweep_1_cf_consensus	1633	1050	M	neuB	neuB	Psort location Cytoplasmic, score 8.96	N,N'-diacetyllegionaminic acid synthase	NeuB,SAF
NEGILFDA_01634	SGB1836diffH_sweep_1_cf_consensus	1634	840	J	-	-	COG0463 Glycosyltransferases involved in cell wall biogenesis	hypothetical protein	-
NEGILFDA_01636	SGB1836diffH_sweep_1_cf_consensus	1636	1224	E	-	epsN_3	Belongs to the DegT DnrJ EryC1 family	Putative pyridoxal phosphate-dependent aminotransferase EpsN	DegT_DnrJ_EryC1
NEGILFDA_01718	SGB1836diffH_sweep_1_cf_consensus	1718	1062	I	-	fabH_3	synthase III	3-oxoacyl-[acyl-carrier-protein] synthase 3	ACP_syn_III,ACP_syn_III_C
NEGILFDA_01722	SGB1836diffH_sweep_1_cf_consensus	1722	1038	I	-	fabH_4	synthase III	3-oxoacyl-[acyl-carrier-protein] synthase 3	ACP_syn_III,ACP_syn_III_C
NEGILFDA_01724	SGB1836diffH_sweep_1_cf_consensus	1724	645	M	-	epsM_2	involved in the biosynthesis of lipid A, a phosphorylated glycolipid that anchors the lipopolysaccharide to the outer membrane of the cell	Putative acetyltransferase EpsM	Hexapep
NEGILFDA_01903	SGB1836diffH_sweep_1_cf_consensus	1903	1029	M	-	arnC_3	Glycosyltransferase like family 2	Undecaprenyl-phosphate 4-deoxy-4-formamido-L-arabinose transferase	Glycos_transf_2
NEGILFDA_01906	SGB1836diffH_sweep_1_cf_consensus	1906	1284	M	-	gtfA_2	Glycosyltransferase, group 1 family protein	UDP-N-acetylglucosamine--peptide N-acetylglucosaminyltransferase GtfA subunit	Glyco_transf_4,Glycos_transf_1
NEGILFDA_01920	SGB1836diffH_sweep_1_cf_consensus	1920	1458	M	-	-	Psort location CytoplasmicMembrane, score 10.00	hypothetical protein	Wzy_C
NEGILFDA_02211	SGB1836diffH_sweep_1_cf_consensus	2211	3501	M	-	-	TIGRFAM YD repeat	hypothetical protein	-
NEGILFDA_02793	SGB1836diffH_sweep_1_cf_consensus	2793	309	K	-	-	regulator of the anaerobic catobolism of benzoate BzdR K00891	hypothetical protein	HTH_3,HTH_31
NEGILFDA_02795	SGB1836diffH_sweep_1_cf_consensus	2795	1245	V	-	mdtK_3	COG0534 Na -driven multidrug efflux pump	Multidrug resistance protein MdtK	MatE
NEGILFDA_02801	SGB1836diffH_sweep_1_cf_consensus	2801	300	O	-	-	Glutaredoxin-related protein	hypothetical protein	-
NEGILFDA_02810	SGB1836diffH_sweep_1_cf_consensus	2810	1443	L	-	-	Eco57I restriction-modification methylase	hypothetical protein	N6_Mtase
NEGILFDA_02811	SGB1836diffH_sweep_1_cf_consensus	2811	1035	H	haeIIIM	haeIIIM	PFAM C-5 cytosine-specific DNA methylase	Modification methylase HaeIII	DNA_methylase
NEGILFDA_02815	SGB1836diffH_sweep_1_cf_consensus	2815	1869	D	-	-	(ABC) transporter	hypothetical protein	AAA_21,AAA_23
NEGILFDA_03220	SGB1836diffH_sweep_1_cf_consensus	3220	1089	M	-	-	Psort location Cytoplasmic, score	hypothetical protein	Glyco_trans_1_4,Glyco_transf_4,Glycos_transf_1
NEGILFDA_03222	SGB1836diffH_sweep_1_cf_consensus	3222	936	M	-	-	transferase activity, transferring glycosyl groups	hypothetical protein	-
NEGILFDA_03279	SGB1836diffH_sweep_1_cf_consensus	3279	702	O	-	-	Heat shock 70 kDa protein	hypothetical protein	-
NEGILFDA_03280	SGB1836diffH_sweep_1_cf_consensus	3280	822	D	-	-	Essential cell division protein that forms a contractile ring structure (Z ring) at the future cell division site. The regulation of the ring assembly controls the timing and the location of cell division. One of the functions of the FtsZ ring is to recruit other cell division proteins to the septum to produce a new cell wall between the dividing cells. Binds GTP and shows GTPase activity	hypothetical protein	Tubulin
NEGILFDA_03281	SGB1836diffH_sweep_1_cf_consensus	3281	2256	G	-	-	cog cog3537	hypothetical protein	Glyco_hydro_92
NEGILFDA_03285	SGB1836diffH_sweep_1_cf_consensus	3285	1902	F	-	-	COG NOG30008 non supervised orthologous group	hypothetical protein	SusD-like_3,SusD_RagB
NEGILFDA_03286	SGB1836diffH_sweep_1_cf_consensus	3286	3411	P	-	susC_14	TonB-linked outer membrane protein, SusC RagA family	TonB-dependent receptor SusC	CarbopepD_reg_2,Plug,STN,TonB_dep_Rec
NEGILFDA_03288	SGB1836diffH_sweep_1_cf_consensus	3288	597	K	-	-	RNA polymerase	hypothetical protein	Sigma70_r2,Sigma70_r4_2
NEGILFDA_03289	SGB1836diffH_sweep_1_cf_consensus	3289	669	E	-	-	COG2755 Lysophospholipase L1 and related	hypothetical protein	Abhydrolase_3,Lipase_GDSL_2
NEGILFDA_03292	SGB1836diffH_sweep_1_cf_consensus	3292	672	L	-	-	DNA photolyase activity	hypothetical protein	-
NEGILFDA_03309	SGB1836diffH_sweep_1_cf_consensus	3309	906	L	-	-	MerR family transcriptional regulator	hypothetical protein	HTH_17
NEGILFDA_03322	SGB1836diffH_sweep_1_cf_consensus	3322	3099	N	-	-	COG NOG14601 non supervised orthologous group	hypothetical protein	-
NEGILFDA_03365	SGB1836diffH_sweep_1_cf_consensus	3365	972	L	-	-	Toprim-like	hypothetical protein	Toprim_2,zf-CHC2
NEGILFDA_03366	SGB1836diffH_sweep_1_cf_consensus	3366	1308	D	-	-	plasmid recombination enzyme	hypothetical protein	Mob_Pre
NEGILFDA_03367	SGB1836diffH_sweep_1_cf_consensus	3367	2013	L	-	recD2_4	COG0507 ATP-dependent exoDNAse (exonuclease V) alpha subunit - helicase superfamily I member	ATP-dependent RecD-like DNA helicase	AAA_30,UvrD_C_2
NEGILFDA_03486	SGB1836diffH_sweep_1_cf_consensus	3486	585	L	-	hin	Resolvase, N terminal domain	DNA-invertase hin	HTH_7,Resolvase
NEGILFDA_03488	SGB1836diffH_sweep_1_cf_consensus	3488	366	K	-	-	DNA binding domain, excisionase family	hypothetical protein	HTH_17
NEGILFDA_03512	SGB1836diffH_sweep_1_cf_consensus	3512	1128	K	-	-	PFAM Bacterial regulatory helix-turn-helix proteins, AraC family	hypothetical protein	HTH_18
MDLEFPKL_00439	SGB1836diffH_sweep_2_cf_consensus	439	243	L	-	-	Belongs to the 'phage' integrase family	hypothetical protein	Arm-DNA-bind_5,Phage_int_SAM_5,Phage_integrase
MDLEFPKL_00441	SGB1836diffH_sweep_2_cf_consensus	441	774	M	-	-	COG NOG10981 non supervised orthologous group	hypothetical protein	Acetyltransf_1,YoaP
MDLEFPKL_00442	SGB1836diffH_sweep_2_cf_consensus	442	840	K	-	rhaS_2	COG COG2207 AraC-type DNA-binding domain-containing proteins	HTH-type transcriptional activator RhaS	GyrI-like,HTH_18
MDLEFPKL_00866	SGB1836diffH_sweep_2_cf_consensus	866	1194	L	-	-	Domain of unknown function (DUF4373)	hypothetical protein	DUF4373
MDLEFPKL_00867	SGB1836diffH_sweep_2_cf_consensus	867	240	L	-	-	Helix-turn-helix domain	hypothetical protein	HTH_17
MDLEFPKL_00870	SGB1836diffH_sweep_2_cf_consensus	870	1569	K	-	-	Domain of unknown function (DUF3825)	hypothetical protein	DUF3825
MDLEFPKL_00873	SGB1836diffH_sweep_2_cf_consensus	873	1029	K	-	-	WYL domain	hypothetical protein	WYL
MDLEFPKL_00874	SGB1836diffH_sweep_2_cf_consensus	874	6144	L	-	cshB	DEAD-like helicases superfamily	DEAD-box ATP-dependent RNA helicase CshB	DEAD,DUF1998,Helicase_C
MDLEFPKL_00877	SGB1836diffH_sweep_2_cf_consensus	877	1116	L	-	-	Phage integrase SAM-like domain	hypothetical protein	Arm-DNA-bind_5,Phage_int_SAM_5,Phage_integrase
MDLEFPKL_01367	SGB1836diffH_sweep_2_cf_consensus	1367	318	K	-	-	XRE family transcriptional regulator	hypothetical protein	HTH_3,HTH_31
MDLEFPKL_01369	SGB1836diffH_sweep_2_cf_consensus	1369	4275	T	-	-	Nacht domain	hypothetical protein	AAA,DUF4365,NACHT
MDLEFPKL_01377	SGB1836diffH_sweep_2_cf_consensus	1377	1494	V	-	-	COG0286 Type I restriction-modification system methyltransferase subunit	putative type I restriction enzymeP M protein	HsdM_N,N6_Mtase
MDLEFPKL_01378	SGB1836diffH_sweep_2_cf_consensus	1378	1533	V	-	-	Psort location Cytoplasmic, score 8.96	hypothetical protein	HsdM_N,N6_Mtase
MDLEFPKL_01379	SGB1836diffH_sweep_2_cf_consensus	1379	1146	V	-	-	COG COG0732 Restriction endonuclease S subunits	hypothetical protein	Methylase_S
MDLEFPKL_01380	SGB1836diffH_sweep_2_cf_consensus	1380	984	L	-	xerC_2	Belongs to the 'phage' integrase family	Tyrosine recombinase XerC	Phage_int_SAM_4,Phage_integrase
MDLEFPKL_01381	SGB1836diffH_sweep_2_cf_consensus	1381	1170	V	-	-	COG COG0732 Restriction endonuclease S subunits	hypothetical protein	Methylase_S
MDLEFPKL_01382	SGB1836diffH_sweep_2_cf_consensus	1382	2931	V	hsdR	-	Subunit R is required for both nuclease and ATPase activities, but not for modification	hypothetical protein	DUF3387,HSDR_N,ResIII
MDLEFPKL_01407	SGB1836diffH_sweep_2_cf_consensus	1407	3990	T	-	rcsC_18	COG0642 Signal transduction histidine kinase	Sensor histidine kinase RcsC	HATPase_c,HTH_18,HisKA,Reg_prop,Response_reg,Y_Y_Y
MDLEFPKL_01408	SGB1836diffH_sweep_2_cf_consensus	1408	255	I	fabZ	-	Involved in unsaturated fatty acids biosynthesis. Catalyzes the dehydration of short chain beta-hydroxyacyl-ACPs and long chain saturated and unsaturated beta-hydroxyacyl-ACPs	hypothetical protein	FabA
MDLEFPKL_01409	SGB1836diffH_sweep_2_cf_consensus	1409	408	P	-	-	Outer membrane protein beta-barrel family	hypothetical protein	CarbopepD_reg_2,CarboxypepD_reg,OMP_b-brl_3,Plug
MDLEFPKL_02162	SGB1836diffH_sweep_2_cf_consensus	2162	1677	F	-	-	SusD family	SusD-like protein P38	SusD-like_3,SusD_RagB
MDLEFPKL_02163	SGB1836diffH_sweep_2_cf_consensus	2163	2505	G	-	-	Glycoside hydrolase, family 3	Beta-glucosidase BoGH3B	Fn3-like,Glyco_hydro_3,Glyco_hydro_3_C
MDLEFPKL_02164	SGB1836diffH_sweep_2_cf_consensus	2164	2316	G	-	-	glycosyl hydrolase, family 3	Beta-xylosidase	Fn3-like,Glyco_hydro_3,Glyco_hydro_3_C
MDLEFPKL_02166	SGB1836diffH_sweep_2_cf_consensus	2166	411	C	-	-	Iron-sulfur cluster-binding domain	hypothetical protein	Fer4_12,Radical_SAM,SPASM
MDLEFPKL_02267	SGB1836diffH_sweep_2_cf_consensus	2267	618	L	-	-	Belongs to the 'phage' integrase family	hypothetical protein	Arm-DNA-bind_5,DDE_Tnp_IS66,DUF4263,PRiA4_ORF3,Phage_int_SAM_4,Phage_integrase
MDLEFPKL_02270	SGB1836diffH_sweep_2_cf_consensus	2270	888	M	-	arnC_2	Glycosyl transferase family 2	Undecaprenyl-phosphate 4-deoxy-4-formamido-L-arabinose transferase	Glycos_transf_2
MDLEFPKL_02271	SGB1836diffH_sweep_2_cf_consensus	2271	1095	M	-	pglJ	Glycosyl transferases group 1	N-acetylgalactosamine-N,N'-diacetylbacillosaminyl-diphospho-undecaprenol 4-alpha-N-acetylgalactosaminyltransferase	Glyco_transf_4,Glycos_transf_1
MDLEFPKL_02273	SGB1836diffH_sweep_2_cf_consensus	2273	996	M	-	arnC_3	Glycosyltransferase like family 2	Undecaprenyl-phosphate 4-deoxy-4-formamido-L-arabinose transferase	Glycos_transf_2
MDLEFPKL_02274	SGB1836diffH_sweep_2_cf_consensus	2274	1377	M	ispD	bcs1_1	Belongs to the short-chain dehydrogenases reductases (SDR) family	Bifunctional ribulose 5-phosphate reductase/CDP-ribitol pyrophosphorylase Bcs1	IspD,LicD,adh_short
MDLEFPKL_02275	SGB1836diffH_sweep_2_cf_consensus	2275	1269	M	-	-	CDP-Glycerol:Poly(glycerophosphate) glycerophosphotransferase	hypothetical protein	Glyphos_transf
MDLEFPKL_02277	SGB1836diffH_sweep_2_cf_consensus	2277	591	M	-	epsL	Bacterial sugar transferase	putative sugar transferase EpsL	Bac_transf
MDLEFPKL_02316	SGB1836diffH_sweep_2_cf_consensus	2316	2325	V	-	-	Psort location CytoplasmicMembrane, score 10.00	hypothetical protein	FtsX,MacB_PCD
MDLEFPKL_02766	SGB1836diffH_sweep_2_cf_consensus	2766	1476	U	-	tolB_3	WD40-like Beta Propeller Repeat	Tol-Pal system protein TolB	PD40
MDLEFPKL_02769	SGB1836diffH_sweep_2_cf_consensus	2769	990	G	-	xynD_2	Belongs to the glycosyl hydrolase 43 family	Arabinoxylan arabinofuranohydrolase	Glyco_hydro_43
MDLEFPKL_02770	SGB1836diffH_sweep_2_cf_consensus	2770	1188	P	-	axe1-6A_4	Putative esterase	Carbohydrate acetyl esterase/feruloyl esterase	CBM_6,Esterase,Glyco_hydro_43,SASA
MDLEFPKL_02771	SGB1836diffH_sweep_2_cf_consensus	2771	2301	G	-	-	Belongs to the glycosyl hydrolase 43 family	hypothetical protein	Glyco_hydro_28,Glyco_hydro_43
MDLEFPKL_02772	SGB1836diffH_sweep_2_cf_consensus	2772	1446	G	-	-	Glycosyl hydrolases family 43	hypothetical protein	Glyco_hydro_43,RicinB_lectin_2
MDLEFPKL_02773	SGB1836diffH_sweep_2_cf_consensus	2773	2007	G	aguA	-	Alpha-glucuronidase	Extracellular xylan exo-alpha-(1->2)-glucuronosidase	Glyco_hydro_67C,Glyco_hydro_67M,Glyco_hydro_67N
MDLEFPKL_02774	SGB1836diffH_sweep_2_cf_consensus	2774	978	G	xynB	xsa_2	Belongs to the glycosyl hydrolase 43 family	Xylosidase/arabinosidase	Glyco_hydro_43
MDLEFPKL_02775	SGB1836diffH_sweep_2_cf_consensus	2775	1125	G	xynA	xylI	Beta-xylanase	Endo-1,4-beta-xylanase A	Glyco_hydro_10,Glyco_hydro_43
MDLEFPKL_02776	SGB1836diffH_sweep_2_cf_consensus	2776	1497	G	gph	yicJ	Psort location CytoplasmicMembrane, score 10.00	Inner membrane symporter YicJ	MFS_2
MDLEFPKL_02777	SGB1836diffH_sweep_2_cf_consensus	2777	1704	G	-	-	Glycosyl hydrolase family 2, sugar binding domain protein	hypothetical protein	Glyco_hydro_2_N,SASA
MDLEFPKL_02778	SGB1836diffH_sweep_2_cf_consensus	2778	1719	G	-	-	Glycosyl hydrolases family 35	hypothetical protein	Glyco_hydro_35,Glyco_hydro_42
MDLEFPKL_02779	SGB1836diffH_sweep_2_cf_consensus	2779	4080	T	-	rcsC_26	cheY-homologous receiver domain	Sensor histidine kinase RcsC	HATPase_c,HTH_18,HisKA,Reg_prop,Response_reg,Y_Y_Y
MDLEFPKL_02798	SGB1836diffH_sweep_2_cf_consensus	2798	3093	P	-	-	TonB-linked outer membrane protein, SusC RagA family	TonB-dependent receptor P26	CarbopepD_reg_2,Plug,TonB_dep_Rec
IOKCJENM_00193	SGB1836diffH_sweep_9_cf_consensus	193	705	K	-	-	Peptidase S24-like	hypothetical protein	HTH_19,HTH_3,Peptidase_S24
IOKCJENM_00233	SGB1836diffH_sweep_9_cf_consensus	233	606	L	-	-	DNA binding	hypothetical protein	ParBc
IOKCJENM_00263	SGB1836diffH_sweep_9_cf_consensus	263	1575	O	-	-	response to heat	hypothetical protein	-
IOKCJENM_00648	SGB1836diffH_sweep_9_cf_consensus	648	534	V	-	-	Type I restriction modification DNA specificity domain	hypothetical protein	Methylase_S
IOKCJENM_00649	SGB1836diffH_sweep_9_cf_consensus	649	537	V	-	-	Type I restriction modification DNA specificity domain	hypothetical protein	Methylase_S
IOKCJENM_00650	SGB1836diffH_sweep_9_cf_consensus	650	555	V	-	-	Type I restriction modification DNA specificity domain	hypothetical protein	Methylase_S
IOKCJENM_00951	SGB1836diffH_sweep_9_cf_consensus	951	564	L	-	-	Helix-turn-helix domain	hypothetical protein	HTH_17
IOKCJENM_00952	SGB1836diffH_sweep_9_cf_consensus	952	1263	L	-	xerC_2	Belongs to the 'phage' integrase family	Tyrosine recombinase XerC	Arm-DNA-bind_5,Phage_int_SAM_5,Phage_integrase
IOKCJENM_00953	SGB1836diffH_sweep_9_cf_consensus	953	354	L	-	-	Helix-turn-helix domain	hypothetical protein	HTH_17
IOKCJENM_00954	SGB1836diffH_sweep_9_cf_consensus	954	597	L	-	-	Psort location Cytoplasmic, score 8.96	hypothetical protein	VirE_N
IOKCJENM_00955	SGB1836diffH_sweep_9_cf_consensus	955	1803	L	-	-	COG NOG25561 non supervised orthologous group	hypothetical protein	DUF3987,PriCT_2,VirE_N
IOKCJENM_00959	SGB1836diffH_sweep_9_cf_consensus	959	213	U	-	-	Relaxase/Mobilisation nuclease domain	hypothetical protein	Relaxase
IOKCJENM_00962	SGB1836diffH_sweep_9_cf_consensus	962	2199	D	-	-	nuclear chromosome segregation	hypothetical protein	-
IOKCJENM_00978	SGB1836diffH_sweep_9_cf_consensus	978	513	J	-	linA	Aminoglycoside-2''-adenylyltransferase	Lincosamide resistance protein	Aminoglyc_resit
IOKCJENM_00984	SGB1836diffH_sweep_9_cf_consensus	984	1125	C	glpQ	-	glycerophosphodiester phosphodiesterase activity	hypothetical protein	GDPD,GPDPase_memb
IOKCJENM_00985	SGB1836diffH_sweep_9_cf_consensus	985	1365	G	-	-	Glycosyl hydrolase family 63 C-terminal domain	hypothetical protein	Glyco_hydro_63,Trehalase
IOKCJENM_00986	SGB1836diffH_sweep_9_cf_consensus	986	690	G	-	-	alpha-galactosidase	hypothetical protein	Glyco_hydro_36C,Glyco_hydro_36N,Melibiase
IOKCJENM_00988	SGB1836diffH_sweep_9_cf_consensus	988	2091	G	bglX	-	glycosyl hydrolase, family 3	Beta-xylosidase	Fn3-like,Glyco_hydro_3,Glyco_hydro_3_C
IOKCJENM_00990	SGB1836diffH_sweep_9_cf_consensus	990	468	G	-	-	Glycosyl hydrolases family 43	hypothetical protein	Glyco_hydro_43
IOKCJENM_00996	SGB1836diffH_sweep_9_cf_consensus	996	1224	E	-	dadA	FAD dependent oxidoreductase	D-amino acid dehydrogenase	DAO
IOKCJENM_00997	SGB1836diffH_sweep_9_cf_consensus	997	429	M	-	-	ompA family	Outer membrane protein 41	OmpA
IOKCJENM_01001	SGB1836diffH_sweep_9_cf_consensus	1001	498	D	-	-	nuclear chromosome segregation	hypothetical protein	-
IOKCJENM_01009	SGB1836diffH_sweep_9_cf_consensus	1009	156	K	-	-	Helix-turn-helix domain	hypothetical protein	HTH_17
IOKCJENM_01448	SGB1836diffH_sweep_9_cf_consensus	1448	984	V	emrA_1	emrA_1	Auxiliary transport protein, membrane fusion protein (MFP) family protein	Colistin resistance protein EmrA	Biotin_lipoyl_2,HlyD_D23
IOKCJENM_01892	SGB1836diffH_sweep_9_cf_consensus	1892	1437	L	-	-	COG1961 Site-specific recombinases, DNA invertase Pin homologs	hypothetical protein	-
IOKCJENM_01896	SGB1836diffH_sweep_9_cf_consensus	1896	294	K	-	-	Helix-turn-helix domain	hypothetical protein	HTH_26,HTH_3
IOKCJENM_01898	SGB1836diffH_sweep_9_cf_consensus	1898	588	L	-	xerC_4	Phage integrase family	Tyrosine recombinase XerC	Phage_integrase
IOKCJENM_01899	SGB1836diffH_sweep_9_cf_consensus	1899	1965	M	-	-	Patatin-like phospholipase	hypothetical protein	POTRA,Patatin
IOKCJENM_01901	SGB1836diffH_sweep_9_cf_consensus	1901	237	K	-	-	Helix-turn-helix XRE-family like proteins	hypothetical protein	HTH_19,HTH_3
IOKCJENM_01983	SGB1836diffH_sweep_9_cf_consensus	1983	138	E	-	-	COG NOG17363 non supervised orthologous group	hypothetical protein	Lipase_GDSL_2
IOKCJENM_02178	SGB1836diffH_sweep_9_cf_consensus	2178	720	L	-	-	Restriction endonuclease	hypothetical protein	Mrr_cat
IOKCJENM_02248	SGB1836diffH_sweep_9_cf_consensus	2248	1512	K	-	-	domain shared with the mammalian protein Schlafen	hypothetical protein	AlbA_2,HATPase_c_4,HTH_11,HTH_24
IOKCJENM_02250	SGB1836diffH_sweep_9_cf_consensus	2250	828	L	-	-	Restriction endonuclease	hypothetical protein	Mrr_cat
IOKCJENM_02253	SGB1836diffH_sweep_9_cf_consensus	2253	468	H	dcm	-	C-5 cytosine-specific DNA methylase	hypothetical protein	DNA_methylase
IOKCJENM_02254	SGB1836diffH_sweep_9_cf_consensus	2254	1827	V	-	-	to Escherichia coli 5-methylcytosine-specific restriction enzyme B McrB or RglB or B4346 SWALL MCRB_ECOLI (SWALL P15005) (459 aa) fasta scores E() 7.3e-21, 29.42 id in 333 aa, and to Bacillus cereus 5-methylcytosine-specific restriction related enzyme McrB SWALL Q9XBI7 (EMBL AJ007510) (343 aa) fasta scores E() 6e-14, 32.38 id in 281 aa	hypothetical protein	AAA_5,DUF3578
IOKCJENM_02394	SGB1836diffH_sweep_9_cf_consensus	2394	636	U	-	-	unidirectional conjugation	hypothetical protein	DUF87,TraG-D_C,TrwB_AAD_bind
IOKCJENM_02398	SGB1836diffH_sweep_9_cf_consensus	2398	570	T	-	-	Cyclic nucleotide-binding domain	hypothetical protein	cNMP_binding
IOKCJENM_02400	SGB1836diffH_sweep_9_cf_consensus	2400	336	K	-	hxlR_2	HxlR-like helix-turn-helix	HTH-type transcriptional activator HxlR	HxlR
IOKCJENM_02401	SGB1836diffH_sweep_9_cf_consensus	2401	582	Q	-	sttH	Isochorismatase family	Streptothricin hydrolase	Isochorismatase
IOKCJENM_02740	SGB1836diffH_sweep_9_cf_consensus	2740	927	L	-	Int-Tn	Phage integrase, N-terminal SAM-like domain	Transposase from transposon Tn916	Phage_int_SAM_3,Phage_integrase
IOKCJENM_02742	SGB1836diffH_sweep_9_cf_consensus	2742	1176	V	-	-	FemAB family	hypothetical protein	FemAB
IOKCJENM_02744	SGB1836diffH_sweep_9_cf_consensus	2744	1236	E	proV	gbuA	COG4175 ABC-type proline glycine betaine transport system ATPase component	Glycine betaine/carnitine transport ATP-binding protein GbuA	ABC_tran,CBS
IOKCJENM_02746	SGB1836diffH_sweep_9_cf_consensus	2746	888	E	opuAC	-	Substrate binding domain of ABC-type glycine betaine transport system	hypothetical protein	OpuAC
IOKCJENM_02747	SGB1836diffH_sweep_9_cf_consensus	2747	1149	P	-	-	phosphate-selective porin O and P	hypothetical protein	Porin_O_P
IOKCJENM_02749	SGB1836diffH_sweep_9_cf_consensus	2749	423	L	-	-	Psort location Cytoplasmic, score 8.96	hypothetical protein	-
IOKCJENM_02866	SGB1836diffH_sweep_9_cf_consensus	2866	225	L	-	-	AAA domain	hypothetical protein	AAA_11,AAA_12
IOKCJENM_02867	SGB1836diffH_sweep_9_cf_consensus	2867	3597	L	recD	recD2_3	UvrD-like helicase C-terminal domain	ATP-dependent RecD-like DNA helicase	AAA_30,HHH_4,HHH_5,UvrD_C_2
IOKCJENM_03004	SGB1836diffH_sweep_9_cf_consensus	3004	1110	G	-	ganB_3	Glycosyl hydrolase family 53	Arabinogalactan endo-beta-1,4-galactanase	Glyco_hydro_53
IOKCJENM_03008	SGB1836diffH_sweep_9_cf_consensus	3008	1923	P	-	susC_21	TonB-linked outer membrane protein, SusC RagA family	TonB-dependent receptor SusC	CarbopepD_reg_2,Plug,TonB_dep_Rec
IOKCJENM_03010	SGB1836diffH_sweep_9_cf_consensus	3010	906	T	-	cheB	cheY-homologous receiver domain	Protein-glutamate methylesterase/protein-glutamine glutaminase	HATPase_c,HTH_18,HisKA,Reg_prop,Response_reg,Y_Y_Y
IOKCJENM_03034	SGB1836diffH_sweep_9_cf_consensus	3034	1215	L	-	xerC_9	COG NOG27661 non supervised orthologous group	Tyrosine recombinase XerC	Arm-DNA-bind_5,Phage_int_SAM_5,Phage_integrase
IOKCJENM_03362	SGB1836diffH_sweep_9_cf_consensus	3362	486	N	-	-	COG NOG14601 non supervised orthologous group	hypothetical protein	-
IOKCJENM_03511	SGB1836diffH_sweep_9_cf_consensus	3511	1146	D	-	-	LPS biosynthesis protein	hypothetical protein	NAD_synthase
IOKCJENM_03512	SGB1836diffH_sweep_9_cf_consensus	3512	1209	M	-	mshA_7	Glycosyl transferases group 1	D-inositol-3-phosphate glycosyltransferase	Glyco_trans_1_4,Glyco_transf_4,Glycos_transf_1
IOKCJENM_03513	SGB1836diffH_sweep_9_cf_consensus	3513	825	V	-	-	Glycosyl transferase, family 2	hypothetical protein	Glyco_tranf_2_4,Glycos_transf_2
IOKCJENM_03616	SGB1836diffH_sweep_9_cf_consensus	3616	402	L	-	-	Helicase C-terminal domain protein	hypothetical protein	Helicase_C,N6_Mtase,ResIII,SNF2_N
IOKCJENM_03620	SGB1836diffH_sweep_9_cf_consensus	3620	732	I	-	-	Belongs to the CDP-alcohol phosphatidyltransferase class-I family	hypothetical protein	CDP-OH_P_transf
IOKCJENM_03622	SGB1836diffH_sweep_9_cf_consensus	3622	1086	H	-	-	NAD/NADP octopine/nopaline dehydrogenase, alpha-helical domain	hypothetical protein	ApbA,Octopine_DH
IOKCJENM_03712	SGB1836diffH_sweep_9_cf_consensus	3712	654	M	-	epsM	involved in the biosynthesis of lipid A, a phosphorylated glycolipid that anchors the lipopolysaccharide to the outer membrane of the cell	Putative acetyltransferase EpsM	Hexapep
IOKCJENM_03713	SGB1836diffH_sweep_9_cf_consensus	3713	1242	M	-	-	PFAM Glycosyl transferase, group 1	hypothetical protein	Glyco_transf_4,Glycos_transf_1
IOKCJENM_03714	SGB1836diffH_sweep_9_cf_consensus	3714	891	M	-	-	O-Antigen ligase	hypothetical protein	Wzy_C
IOKCJENM_03717	SGB1836diffH_sweep_9_cf_consensus	3717	1152	M	-	-	Chain length determinant protein	hypothetical protein	GNVR,Wzz
MJKACDON_00178	SGB1844diffH_sweep_3_cf_consensus	178	2013	E	-	-	non supervised orthologous group	hypothetical protein	-
MJKACDON_00179	SGB1844diffH_sweep_3_cf_consensus	179	480	K	-	-	Transcriptional regulatory protein, C terminal	hypothetical protein	Trans_reg_C
MJKACDON_00198	SGB1844diffH_sweep_3_cf_consensus	198	333	K	-	-	addiction module antidote protein HigA	hypothetical protein	-
MJKACDON_00200	SGB1844diffH_sweep_3_cf_consensus	200	696	M	-	-	COG NOG19089 non supervised orthologous group	hypothetical protein	OMP_b-brl,OMP_b-brl_2
MJKACDON_00201	SGB1844diffH_sweep_3_cf_consensus	201	984	U	-	tolB_1	WD40-like Beta Propeller Repeat	Tol-Pal system protein TolB	PD40
MJKACDON_00232	SGB1844diffH_sweep_3_cf_consensus	232	2268	G	-	-	COG NOG04001 non supervised orthologous group	hypothetical protein	Glyco_hyd_65N_2
MJKACDON_00235	SGB1844diffH_sweep_3_cf_consensus	235	1695	P	-	-	Pfam:SusD	SusD-like protein P2	SusD-like_3,SusD_RagB
MJKACDON_00236	SGB1844diffH_sweep_3_cf_consensus	236	3159	P	-	-	TonB-linked outer membrane protein, SusC RagA family	TonB-dependent receptor P3	CarbopepD_reg_2,Plug,TonB_dep_Rec
MJKACDON_00295	SGB1844diffH_sweep_3_cf_consensus	295	1140	M	-	mshA_1	Glycosyl transferases group 1	D-inositol-3-phosphate glycosyltransferase	Glyco_transf_4,Glycos_transf_1
MJKACDON_00297	SGB1844diffH_sweep_3_cf_consensus	297	1134	M	-	mshA_2	Psort location Cytoplasmic, score	D-inositol-3-phosphate glycosyltransferase	Glyco_transf_4,Glycos_transf_1
MJKACDON_00364	SGB1844diffH_sweep_3_cf_consensus	364	6903	U	-	-	Involved in the tonB-independent uptake of proteins	hypothetical protein	LRR_5
MJKACDON_00483	SGB1844diffH_sweep_3_cf_consensus	483	1551	M	-	-	G-rich domain on putative tyrosine kinase	hypothetical protein	GNVR
MJKACDON_00698	SGB1844diffH_sweep_3_cf_consensus	698	1128	M	tagO	tagO_1	Psort location CytoplasmicMembrane, score 10.00	putative undecaprenyl-phosphate N-acetylglucosaminyl 1-phosphate transferase	Glycos_transf_4
MJKACDON_00932	SGB1844diffH_sweep_3_cf_consensus	932	2316	P	-	-	TonB-dependent Receptor Plug Domain	hypothetical protein	A2M_N,Plug
MJKACDON_01222	SGB1844diffH_sweep_3_cf_consensus	1222	1053	M	-	-	Glycosyl transferases group 1	hypothetical protein	Glyco_trans_1_4
MJKACDON_01223	SGB1844diffH_sweep_3_cf_consensus	1223	948	M	-	arnC_4	COG0463 Glycosyltransferases involved in cell wall biogenesis	Undecaprenyl-phosphate 4-deoxy-4-formamido-L-arabinose transferase	Glycos_transf_2
MJKACDON_01226	SGB1844diffH_sweep_3_cf_consensus	1226	1200	M	-	mshA_7	Glycosyl transferases group 1	D-inositol-3-phosphate glycosyltransferase	Glyco_trans_4_4,Glyco_transf_4,Glycos_transf_1
MJKACDON_01335	SGB1844diffH_sweep_3_cf_consensus	1335	2013	H	-	btuB_3	COG4206 Outer membrane cobalamin receptor protein	Vitamin B12 transporter BtuB	Plug,TonB_dep_Rec
MJKACDON_01372	SGB1844diffH_sweep_3_cf_consensus	1372	1200	L	-	xerC_2	Belongs to the 'phage' integrase family	Tyrosine recombinase XerC	Arm-DNA-bind_5,Phage_int_SAM_5,Phage_integrase
MJKACDON_01452	SGB1844diffH_sweep_3_cf_consensus	1452	120	M	-	-	Nucleotidyl transferase	hypothetical protein	MannoseP_isomer,NTP_transferase
MJKACDON_01498	SGB1844diffH_sweep_3_cf_consensus	1498	2352	G	-	-	Glycosyl hydrolase family 92	hypothetical protein	Glyco_hydro_92
MJKACDON_01500	SGB1844diffH_sweep_3_cf_consensus	1500	2190	G	bglB_4	-	PFAM Glycosyl hydrolase family 3 C terminal domain	Beta-glucosidase BoGH3A	Fn3-like,Glyco_hydro_3,Glyco_hydro_3_C
MJKACDON_01501	SGB1844diffH_sweep_3_cf_consensus	1501	3105	P	-	susC_9	TonB dependent receptor	TonB-dependent receptor SusC	CarbopepD_reg_2,Plug,STN,TonB_dep_Rec
MJKACDON_01504	SGB1844diffH_sweep_3_cf_consensus	1504	690	E	-	-	GDSL-like Lipase/Acylhydrolase family	hypothetical protein	Lipase_GDSL_2
MJKACDON_01505	SGB1844diffH_sweep_3_cf_consensus	1505	2766	G	-	-	Alpha-1,2-mannosidase	hypothetical protein	Glyco_hydro_92
MJKACDON_01608	SGB1844diffH_sweep_3_cf_consensus	1608	2307	G	-	-	Fibronectin type 3 domain	hypothetical protein	Kelch_1
MJKACDON_01609	SGB1844diffH_sweep_3_cf_consensus	1609	474	L	-	-	DNA-binding protein	hypothetical protein	Bac_DNA_binding
MJKACDON_01637	SGB1844diffH_sweep_3_cf_consensus	1637	1284	E	-	epsN	Belongs to the DegT DnrJ EryC1 family	Putative pyridoxal phosphate-dependent aminotransferase EpsN	DegT_DnrJ_EryC1
MJKACDON_01638	SGB1844diffH_sweep_3_cf_consensus	1638	636	M	-	epsL_1	Bacterial sugar transferase	putative sugar transferase EpsL	Bac_transf
MJKACDON_01639	SGB1844diffH_sweep_3_cf_consensus	1639	900	J	-	arnA	Formyl transferase	Bifunctional polymyxin resistance protein ArnA	Formyl_trans_C,Formyl_trans_N
MJKACDON_01641	SGB1844diffH_sweep_3_cf_consensus	1641	522	J	-	-	Acetyltransferase (GNAT) domain	hypothetical protein	Acetyltransf_3
MJKACDON_01642	SGB1844diffH_sweep_3_cf_consensus	1642	936	E	-	dcyD	Pyridoxal-phosphate dependent enzyme	D-cysteine desulfhydrase	PALP
MJKACDON_01646	SGB1844diffH_sweep_3_cf_consensus	1646	1224	M	-	-	Bacterial capsule synthesis protein PGA_cap	hypothetical protein	PGA_cap
MJKACDON_01647	SGB1844diffH_sweep_3_cf_consensus	1647	1233	M	-	-	Bacterial capsule synthesis protein PGA_cap	hypothetical protein	PGA_cap
MJKACDON_01648	SGB1844diffH_sweep_3_cf_consensus	1648	1161	M	-	mshA_9	Glycosyl transferases group 1	D-inositol-3-phosphate glycosyltransferase	Glyco_transf_4,Glycos_transf_1
MJKACDON_01836	SGB1844diffH_sweep_3_cf_consensus	1836	2946	N	-	-	Leucine rich repeats (6 copies)	hypothetical protein	LRR_5
MJKACDON_01894	SGB1844diffH_sweep_3_cf_consensus	1894	1944	P	-	-	non supervised orthologous group	hypothetical protein	SusD-like_3,SusD_RagB
MJKACDON_01895	SGB1844diffH_sweep_3_cf_consensus	1895	3210	H	-	-	TonB-linked outer membrane protein, SusC RagA family	TonB-dependent receptor P3	CarbopepD_reg_2,Plug,STN,TonB_dep_Rec
MJKACDON_01896	SGB1844diffH_sweep_3_cf_consensus	1896	1578	G	-	-	Glycosyl hydrolases family 43	Beta-xylosidase	Glyco_hydro_43
MJKACDON_01897	SGB1844diffH_sweep_3_cf_consensus	1897	1389	G	-	-	F5/8 type C domain	hypothetical protein	F5_F8_type_C,Glyco_hydro_43
MJKACDON_02057	SGB1844diffH_sweep_3_cf_consensus	2057	393	E	-	-	lactoylglutathione lyase activity	hypothetical protein	-
MJKACDON_02058	SGB1844diffH_sweep_3_cf_consensus	2058	1614	V	-	yfeW_3	Domain of unknown function DUF302	Putative D-alanyl-D-alanine carboxypeptidase	Beta-lactamase,DUF302,TPR_2
MJKACDON_02061	SGB1844diffH_sweep_3_cf_consensus	2061	1110	M	-	czcB_2	Barrel-sandwich domain of CusB or HlyD membrane-fusion	Cobalt-zinc-cadmium resistance protein CzcB	HlyD_D23
MJKACDON_02062	SGB1844diffH_sweep_3_cf_consensus	2062	822	K	-	rhaS_5	helix_turn_helix, arabinose operon control protein	HTH-type transcriptional activator RhaS	AraC_binding,HTH_18
MJKACDON_02063	SGB1844diffH_sweep_3_cf_consensus	2063	981	C	-	iolS_1	aldo keto reductase	Aldo-keto reductase IolS	Aldo_ket_red
MJKACDON_02075	SGB1844diffH_sweep_3_cf_consensus	2075	1635	M	-	-	COG NOG23378 non supervised orthologous group	hypothetical protein	DUF3868,OmpA,TPR_8
MJKACDON_02077	SGB1844diffH_sweep_3_cf_consensus	2077	1011	L	-	xerC_5	Phage integrase SAM-like domain	Tyrosine recombinase XerC	Phage_int_SAM_5
MJKACDON_02179	SGB1844diffH_sweep_3_cf_consensus	2179	4209	D	-	-	Psort location OuterMembrane, score	hypothetical protein	-
MJKACDON_02193	SGB1844diffH_sweep_3_cf_consensus	2193	975	Q	-	-	Domain of unknown function (DUF4062)	hypothetical protein	DUF4062
MJKACDON_02200	SGB1844diffH_sweep_3_cf_consensus	2200	723	K	-	-	DNA binding	hypothetical protein	ParBc
MJKACDON_02210	SGB1844diffH_sweep_3_cf_consensus	2210	255	K	-	-	DNA-binding helix-turn-helix protein	hypothetical protein	HTH_26,HTH_3
MJKACDON_02222	SGB1844diffH_sweep_3_cf_consensus	2222	804	H	-	-	D12 class N6 adenine-specific DNA methyltransferase	hypothetical protein	MethyltransfD12
MJKACDON_02247	SGB1844diffH_sweep_3_cf_consensus	2247	678	K	-	-	Transcriptional regulator	hypothetical protein	HTH_3,Peptidase_S24
MJKACDON_02317	SGB1844diffH_sweep_3_cf_consensus	2317	258	L	-	-	non supervised orthologous group	hypothetical protein	AAA_25,Toprim_4
MJKACDON_02318	SGB1844diffH_sweep_3_cf_consensus	2318	420	L	-	-	non supervised orthologous group	hypothetical protein	AAA_25,Toprim_4
MJKACDON_02320	SGB1844diffH_sweep_3_cf_consensus	2320	1152	K	-	-	DNA binding	hypothetical protein	-
MJKACDON_02322	SGB1844diffH_sweep_3_cf_consensus	2322	1272	H	-	-	PFAM C-5 cytosine-specific DNA methylase	hypothetical protein	DNA_methylase
MJKACDON_02329	SGB1844diffH_sweep_3_cf_consensus	2329	144	K	-	-	BRO family, N-terminal domain	hypothetical protein	Bro-N
MJKACDON_02332	SGB1844diffH_sweep_3_cf_consensus	2332	2124	L	-	-	Transposase and inactivated derivatives	hypothetical protein	rve
MJKACDON_02334	SGB1844diffH_sweep_3_cf_consensus	2334	666	O	-	-	ATP-dependent serine protease	hypothetical protein	AAA
MJKACDON_02340	SGB1844diffH_sweep_3_cf_consensus	2340	252	L	-	-	The UvrABC repair system catalyzes the recognition and processing of DNA lesions. UvrA is an ATPase and a DNA-binding protein. A damage recognition complex composed of 2 uvrA and 2 uvrB subunits scans DNA for abnormalities. When the presence of a lesion has been verified by uvrB, the uvrA molecules dissociate	hypothetical protein	-
MJKACDON_02364	SGB1844diffH_sweep_3_cf_consensus	2364	3915	D	-	-	Psort location OuterMembrane, score	hypothetical protein	-
MJKACDON_02367	SGB1844diffH_sweep_3_cf_consensus	2367	2913	G	-	-	Polysaccharide deacetylase	hypothetical protein	Polysacc_deac_3
MJKACDON_02563	SGB1844diffH_sweep_3_cf_consensus	2563	4608	M	-	-	S-layer homology domain	hypothetical protein	Big_3_5,CW_binding_1,SLH
MJKACDON_02719	SGB1844diffH_sweep_3_cf_consensus	2719	1107	M	glf	glf_2	UDP-galactopyranose mutase	UDP-galactopyranose mutase	GLF,NAD_binding_8
MJKACDON_02720	SGB1844diffH_sweep_3_cf_consensus	2720	1821	M	-	-	Glycosyltransferase like family 2	hypothetical protein	Glycos_transf_2
MJKACDON_02722	SGB1844diffH_sweep_3_cf_consensus	2722	708	M	-	-	Glycosyltransferase sugar-binding region containing DXD motif	hypothetical protein	Gly_transf_sug
MJKACDON_02725	SGB1844diffH_sweep_3_cf_consensus	2725	951	V	spaC2	-	Lanthionine synthetase C family protein	hypothetical protein	DUF4135,LANC_like
MJKACDON_02727	SGB1844diffH_sweep_3_cf_consensus	2727	1092	C	-	-	NADPH:quinone reductase activity	hypothetical protein	ADH_N,ADH_zinc_N
MJKACDON_02731	SGB1844diffH_sweep_3_cf_consensus	2731	1332	V	-	-	HlyD family secretion protein	hypothetical protein	HlyD_3
MJKACDON_02748	SGB1844diffH_sweep_3_cf_consensus	2748	1038	M	-	arnC_5	Glycosyltransferase like family 2	Undecaprenyl-phosphate 4-deoxy-4-formamido-L-arabinose transferase	Glycos_transf_2
MJKACDON_02750	SGB1844diffH_sweep_3_cf_consensus	2750	771	Q	rebM	-	methyltransferase	hypothetical protein	Methyltransf_11
MJKACDON_02764	SGB1844diffH_sweep_3_cf_consensus	2764	1458	M	-	-	Psort location CytoplasmicMembrane, score 10.00	hypothetical protein	Wzy_C
MJKACDON_02781	SGB1844diffH_sweep_3_cf_consensus	2781	1389	P	amt	amt	Psort location CytoplasmicMembrane, score 10.00	Ammonia channel	Ammonium_transp
MJKACDON_02821	SGB1844diffH_sweep_3_cf_consensus	2821	1809	M	-	hisC_2	Nucleotidyl transferase	Histidinol-phosphate aminotransferase	Aminotran_1_2,NTP_transf_3,NTP_transferase
MJKACDON_02822	SGB1844diffH_sweep_3_cf_consensus	2822	948	E	ala	ala	Catalyzes the NAD( )-dependent oxidative deamination of L-alanine to pyruvate, and the reverse reaction, the reductive amination of pyruvate	Alanine dehydrogenase	OCD_Mu_crystall
MJKACDON_02823	SGB1844diffH_sweep_3_cf_consensus	2823	1335	G	-	-	polysaccharide deacetylase	hypothetical protein	-
MJKACDON_02825	SGB1844diffH_sweep_3_cf_consensus	2825	801	M	licD	-	LicD family	hypothetical protein	LicD
MJKACDON_02827	SGB1844diffH_sweep_3_cf_consensus	2827	942	M	-	-	CDP-glycerol poly(glycerophosphate) glycerophosphotransferase	hypothetical protein	Glycos_transf_2,Glyphos_transf
MJKACDON_02829	SGB1844diffH_sweep_3_cf_consensus	2829	858	M	-	-	Catalyzes the reduction of dTDP-6-deoxy-L-lyxo-4- hexulose to yield dTDP-L-rhamnose	hypothetical protein	RmlD_sub_bind
MJKACDON_02844	SGB1844diffH_sweep_3_cf_consensus	2844	2091	C	-	-	glycerophosphoryl diester phosphodiesterase	hypothetical protein	GDPD
MJKACDON_03019	SGB1844diffH_sweep_3_cf_consensus	3019	2928	N	-	-	Leucine rich repeats (6 copies)	hypothetical protein	LRR_5
MJKACDON_03206	SGB1844diffH_sweep_3_cf_consensus	3206	1155	P	-	axe1-6A_2	COGs COG2382 Enterochelin esterase	Carbohydrate acetyl esterase/feruloyl esterase	Esterase
MJKACDON_03220	SGB1844diffH_sweep_3_cf_consensus	3220	888	E	-	-	Transglutaminase-like superfamily	hypothetical protein	LRR_5,Transglut_core
MJKACDON_03407	SGB1844diffH_sweep_3_cf_consensus	3407	627	M	-	-	non supervised orthologous group	hypothetical protein	DUF3575
MJKACDON_03408	SGB1844diffH_sweep_3_cf_consensus	3408	1437	M	-	-	Domain of unknown function, B. Theta Gene description (DUF3868)	hypothetical protein	DUF3868
MJKACDON_03590	SGB1844diffH_sweep_3_cf_consensus	3590	1653	G	-	-	Glycosyl hydrolases family 35	hypothetical protein	Glyco_hydro_35,Glyco_hydro_42
MJKACDON_03591	SGB1844diffH_sweep_3_cf_consensus	3591	3084	P	-	susC_18	Carboxypeptidase regulatory-like domain	TonB-dependent receptor SusC	CarbopepD_reg_2,Plug,STN,TonB_dep_Rec
MJKACDON_03592	SGB1844diffH_sweep_3_cf_consensus	3592	1704	F	-	-	PFAM RagB SusD	SusD-like protein P38	SusD-like_3,SusD_RagB
MJKACDON_03594	SGB1844diffH_sweep_3_cf_consensus	3594	1947	G	-	-	Bacterial alpha-L-rhamnosidase 6 hairpin glycosidase domain	hypothetical protein	Bac_rhamnosid6H
MJKACDON_03595	SGB1844diffH_sweep_3_cf_consensus	3595	2268	G	bglX	-	glycosyl hydrolase, family 3	Beta-xylosidase	Fn3-like,Glyco_hydro_3,Glyco_hydro_3_C
MJKACDON_03596	SGB1844diffH_sweep_3_cf_consensus	3596	1629	G	-	-	Bacterial alpha-L-rhamnosidase 6 hairpin glycosidase domain	hypothetical protein	Bac_rhamnosid6H
MJKACDON_03641	SGB1844diffH_sweep_3_cf_consensus	3641	1230	M	-	-	chlorophyll binding	hypothetical protein	-
MJKACDON_03642	SGB1844diffH_sweep_3_cf_consensus	3642	2217	M	-	-	Domain of unknown function	hypothetical protein	Big_3,DUF4988,LRR_5
MJKACDON_03647	SGB1844diffH_sweep_3_cf_consensus	3647	810	D	-	-	ATPase involved in chromosome partitioning K01529	Iron-sulfur cluster carrier protein	AAA_31,CbiA
MJKACDON_03650	SGB1844diffH_sweep_3_cf_consensus	3650	765	K	-	-	Transcriptional regulator, AbiEi antitoxin	hypothetical protein	AbiEi_1
MJKACDON_03652	SGB1844diffH_sweep_3_cf_consensus	3652	294	L	-	-	Helix-turn-helix domain	hypothetical protein	HTH_17
MJKACDON_03653	SGB1844diffH_sweep_3_cf_consensus	3653	1218	L	-	xerC_8	Belongs to the 'phage' integrase family	Tyrosine recombinase XerC	Arm-DNA-bind_5,Phage_int_SAM_5,Phage_integrase
MJKACDON_03654	SGB1844diffH_sweep_3_cf_consensus	3654	1230	L	-	xerC_9	Belongs to the 'phage' integrase family	Tyrosine recombinase XerC	Arm-DNA-bind_5,Phage_int_SAM_5,Phage_integrase
MJKACDON_04031	SGB1844diffH_sweep_3_cf_consensus	4031	3120	M	-	-	COG COG3209 Rhs family protein	hypothetical protein	-
MJKACDON_04032	SGB1844diffH_sweep_3_cf_consensus	4032	3588	M	-	-	TIGRFAM YD repeat	hypothetical protein	-
MJKACDON_04040	SGB1844diffH_sweep_3_cf_consensus	4040	903	K	rpoA	rpoA	DNA-dependent RNA polymerase catalyzes the transcription of DNA into RNA using the four ribonucleoside triphosphates as substrates	DNA-directed RNA polymerase subunit alpha	RNA_pol_A_CTD,RNA_pol_A_bac,RNA_pol_L
MJKACDON_04109	SGB1844diffH_sweep_3_cf_consensus	4109	3261	H	-	-	Carboxypeptidase regulatory-like domain	TonB-dependent receptor P26	CarbopepD_reg_2,Plug,STN,TonB_dep_Rec
MJKACDON_04112	SGB1844diffH_sweep_3_cf_consensus	4112	3966	C	-	-	metal-dependent protease of the Pad1 Jab1 superfamily	hypothetical protein	-
MJKACDON_04116	SGB1844diffH_sweep_3_cf_consensus	4116	3945	M	-	-	Belongs to the glycosyl hydrolase	hypothetical protein	BetaGal_dom4_5,Glyco_hydro_2_N,Glyco_hydro_35
MJKACDON_04118	SGB1844diffH_sweep_3_cf_consensus	4118	1644	G	-	xynB_2	PFAM glycoside hydrolase family 39	Beta-xylosidase	Glyco_hydro_39
MJKACDON_04212	SGB1844diffH_sweep_3_cf_consensus	4212	534	K	-	-	Transcription termination antitermination factor NusG	hypothetical protein	KOW,NusG
MJKACDON_04213	SGB1844diffH_sweep_3_cf_consensus	4213	1365	M	-	-	Protein of unknown function (DUF3575)	hypothetical protein	DUF3575
MJKACDON_04215	SGB1844diffH_sweep_3_cf_consensus	4215	2607	N	-	-	domain, Protein	hypothetical protein	Glug,Mfa_like_1
MJKACDON_04216	SGB1844diffH_sweep_3_cf_consensus	4216	1080	M	-	cbh	Linear amide C-N hydrolase, choloylglycine hydrolase family protein	Choloylglycine hydrolase	CBAH
MJKACDON_04227	SGB1844diffH_sweep_3_cf_consensus	4227	2886	P	-	-	TonB-dependent Receptor Plug Domain	hypothetical protein	CarboxypepD_reg,Plug
MJKACDON_04228	SGB1844diffH_sweep_3_cf_consensus	4228	681	P	-	susC_20	TonB-dependent receptor plug	TonB-dependent receptor SusC	CarbopepD_reg_2,Plug,TonB_dep_Rec
MJKACDON_04245	SGB1844diffH_sweep_3_cf_consensus	4245	339	M	-	-	Psort location CytoplasmicMembrane, score 10.00	hypothetical protein	TPR_8,Wzy_C
MJKACDON_04256	SGB1844diffH_sweep_3_cf_consensus	4256	939	M	-	-	TupA-like ATPgrasp	hypothetical protein	ATPgrasp_TupA
MJKACDON_04257	SGB1844diffH_sweep_3_cf_consensus	4257	1137	M	-	-	Bacterial capsule synthesis protein PGA_cap	hypothetical protein	PGA_cap
MJKACDON_04276	SGB1844diffH_sweep_3_cf_consensus	4276	588	M	galE1	-	Belongs to the NAD(P)-dependent epimerase dehydratase family	hypothetical protein	Epimerase
MJKACDON_04277	SGB1844diffH_sweep_3_cf_consensus	4277	2220	H	thiF	-	Thiamine biosynthesis protein ThiF	hypothetical protein	ThiF,ThiS-like
MJKACDON_04282	SGB1844diffH_sweep_3_cf_consensus	4282	129	L	-	-	AAA ATPase domain	hypothetical protein	AAA_15
MJKACDON_04295	SGB1844diffH_sweep_3_cf_consensus	4295	1854	M	-	-	Spi protease inhibitor	hypothetical protein	Inhibitor_I69,Peptidase_C10
MJKACDON_04298	SGB1844diffH_sweep_3_cf_consensus	4298	489	O	-	resA_11	Thioredoxin-like domain	Thiol-disulfide oxidoreductase ResA	AhpC-TSA,Redoxin
MJKACDON_04386	SGB1844diffH_sweep_3_cf_consensus	4386	1215	M	-	-	chlorophyll binding	hypothetical protein	-
MJKACDON_04514	SGB1844diffH_sweep_3_cf_consensus	4514	669	V	-	-	HNH nucleases	hypothetical protein	-
MJKACDON_04580	SGB1844diffH_sweep_3_cf_consensus	4580	1164	M	glf	glf_3	UDP-galactopyranose mutase	UDP-galactopyranose mutase	GLF,NAD_binding_8
MJKACDON_04582	SGB1844diffH_sweep_3_cf_consensus	4582	1059	M	-	arnC_7	Glycosyl transferase family 2	Undecaprenyl-phosphate 4-deoxy-4-formamido-L-arabinose transferase	Glyco_tranf_2_3
MJKACDON_04583	SGB1844diffH_sweep_3_cf_consensus	4583	531	M	-	dapH_2	Bacterial transferase hexapeptide (six repeats)	2,3,4,5-tetrahydropyridine-2,6-dicarboxylate N-acetyltransferase	Glycos_transf_2,Hexapep,Hexapep_2
MJKACDON_04584	SGB1844diffH_sweep_3_cf_consensus	4584	438	E	-	-	serine acetyltransferase	hypothetical protein	Hexapep
MJKACDON_04585	SGB1844diffH_sweep_3_cf_consensus	4585	1170	M	-	-	transferase activity, transferring glycosyl groups	hypothetical protein	Glyco_trans_1_4,Glyco_trans_4_4,Glyco_transf_4,Glycos_transf_1
MJKACDON_04586	SGB1844diffH_sweep_3_cf_consensus	4586	1188	F	-	-	Involved in the de novo purine biosynthesis. Catalyzes the transfer of formate to 5-phospho-ribosyl-glycinamide (GAR), producing 5-phospho-ribosyl-N-formylglycinamide (FGAR). Formate is provided by PurU via hydrolysis of 10-formyl-tetrahydrofolate	hypothetical protein	ATP-grasp
MJKACDON_04587	SGB1844diffH_sweep_3_cf_consensus	4587	750	G	-	-	Polysaccharide deacetylase	hypothetical protein	Polysacc_deac_1
MJKACDON_04588	SGB1844diffH_sweep_3_cf_consensus	4588	759	M	-	tuaG	Glycosyltransferase, group 2 family protein	Putative teichuronic acid biosynthesis glycosyltransferase TuaG	Glycos_transf_2
MJKACDON_04747	SGB1844diffH_sweep_3_cf_consensus	4747	1761	M	-	-	Psort location CytoplasmicMembrane, score 10.00	hypothetical protein	TPR_8,Wzy_C
MJKACDON_04755	SGB1844diffH_sweep_3_cf_consensus	4755	255	K	-	-	DNA-binding helix-turn-helix protein	hypothetical protein	HTH_26,HTH_3
MJKACDON_04862	SGB1844diffH_sweep_3_cf_consensus	4862	900	M	-	-	Glycosyltransferase like family 2	hypothetical protein	Glycos_transf_2
MJKACDON_04867	SGB1844diffH_sweep_3_cf_consensus	4867	780	G	-	-	polysaccharide deacetylase	hypothetical protein	Polysacc_deac_1
MJKACDON_04908	SGB1844diffH_sweep_3_cf_consensus	4908	294	K	-	-	Helix-turn-helix domain	hypothetical protein	HTH_17
MJKACDON_04910	SGB1844diffH_sweep_3_cf_consensus	4910	1353	L	-	dnaC_2	Participates in initiation and elongation during chromosome replication	Replicative DNA helicase	DnaB,DnaB_C
MJKACDON_04913	SGB1844diffH_sweep_3_cf_consensus	4913	1017	M	-	mshA_14	Glycosyl transferases group 1	D-inositol-3-phosphate glycosyltransferase	Glycos_transf_1
MJKACDON_04915	SGB1844diffH_sweep_3_cf_consensus	4915	1182	M	-	gtfA_3	Glycosyl transferases group 1	UDP-N-acetylglucosamine--peptide N-acetylglucosaminyltransferase GtfA subunit	Glyco_transf_4,Glycos_transf_1
MJKACDON_04916	SGB1844diffH_sweep_3_cf_consensus	4916	1146	C	-	-	Polysaccharide pyruvyl transferase	hypothetical protein	PS_pyruv_trans
MJKACDON_04947	SGB1844diffH_sweep_3_cf_consensus	4947	900	M	-	-	TIGRFAM YD repeat	hypothetical protein	RHS_repeat
MJKACDON_04949	SGB1844diffH_sweep_3_cf_consensus	4949	3180	M	-	-	COG COG3209 Rhs family protein	hypothetical protein	-
MJKACDON_04979	SGB1844diffH_sweep_3_cf_consensus	4979	1467	P	-	-	TonB-linked outer membrane protein, SusC RagA family	TonB-dependent receptor P3	Plug,TonB_dep_Rec
MJKACDON_04997	SGB1844diffH_sweep_3_cf_consensus	4997	1794	C	-	napF_3	coenzyme F420-reducing hydrogenase beta subunit	Ferredoxin-type protein NapF	Fer4,Fer4_7,FrhB_FdhB_C,FrhB_FdhB_N,Hexapep
MJKACDON_05006	SGB1844diffH_sweep_3_cf_consensus	5006	597	E	-	dapH_4	Bacterial transferase hexapeptide (six repeats)	2,3,4,5-tetrahydropyridine-2,6-dicarboxylate N-acetyltransferase	Hexapep
MJKACDON_05007	SGB1844diffH_sweep_3_cf_consensus	5007	1062	M	-	mshA_15	Glycosyltransferase, group 1 family protein	D-inositol-3-phosphate glycosyltransferase	Glyco_transf_4,Glycos_transf_1
MJKACDON_05049	SGB1844diffH_sweep_3_cf_consensus	5049	1143	M	-	mshA_16	Glycosyl transferases group 1	D-inositol-3-phosphate glycosyltransferase	Glyco_trans_1_4,Glyco_transf_4,Glycos_transf_1
MJKACDON_05050	SGB1844diffH_sweep_3_cf_consensus	5050	1155	M	-	tuaC	COG0438 Glycosyltransferase	Putative teichuronic acid biosynthesis glycosyltransferase TuaC	Glyco_transf_4,Glycos_transf_1
MJKACDON_05063	SGB1844diffH_sweep_3_cf_consensus	5063	450	G	-	-	Acyltransferase family	hypothetical protein	Acyl_transf_3
MJKACDON_05064	SGB1844diffH_sweep_3_cf_consensus	5064	315	G	-	-	Acyltransferase family	hypothetical protein	Acyl_transf_3
MINNCNEA_00034	SGB1844diffH_sweep_4_cf_consensus	34	1278	M	-	gtfA	Glycosyl transferases group 1	UDP-N-acetylglucosamine--peptide N-acetylglucosaminyltransferase GtfA subunit	Glycos_transf_1
MINNCNEA_00035	SGB1844diffH_sweep_4_cf_consensus	35	1182	C	-	-	Polysaccharide pyruvyl transferase	hypothetical protein	PS_pyruv_trans
MINNCNEA_00036	SGB1844diffH_sweep_4_cf_consensus	36	1761	H	menD	menD	Catalyzes the thiamine diphosphate-dependent decarboxylation of 2-oxoglutarate and the subsequent addition of the resulting succinic semialdehyde-thiamine pyrophosphate anion to isochorismate to yield 2-succinyl-5-enolpyruvyl-6-hydroxy-3- cyclohexene-1-carboxylate (SEPHCHC)	2-succinyl-5-enolpyruvyl-6-hydroxy-3-cyclohexene-1-carboxylate synthase	TPP_enzyme_C,TPP_enzyme_N
MINNCNEA_00039	SGB1844diffH_sweep_4_cf_consensus	39	1038	M	-	-	Acyltransferase family	hypothetical protein	Acyl_transf_3
MINNCNEA_00042	SGB1844diffH_sweep_4_cf_consensus	42	1920	M	-	-	Glycosyltransferase like family 2	hypothetical protein	Glycos_transf_2
MINNCNEA_00043	SGB1844diffH_sweep_4_cf_consensus	43	1521	V	-	-	COG NOG25117 non supervised orthologous group	hypothetical protein	MatE,Polysacc_synt
MINNCNEA_00044	SGB1844diffH_sweep_4_cf_consensus	44	1041	G	-	-	Acyltransferase	hypothetical protein	Acyl_transf_3
MINNCNEA_00370	SGB1844diffH_sweep_4_cf_consensus	370	1038	M	-	-	Catalyzes the N-acylation of UDP-3-O-acylglucosamine using 3-hydroxyacyl-ACP as the acyl donor. Is involved in the biosynthesis of lipid A, a phosphorylated glycolipid that anchors the lipopolysaccharide to the outer membrane of the cell	hypothetical protein	-
MINNCNEA_00441	SGB1844diffH_sweep_4_cf_consensus	441	2829	V	hsdR	hsdR	Subunit R is required for both nuclease and ATPase activities, but not for modification	Type-1 restriction enzyme R protein	EcoR124_C,HSDR_N,ResIII
MINNCNEA_00443	SGB1844diffH_sweep_4_cf_consensus	443	1557	V	hsdM	prmC_1	COG0286 Type I restriction-modification system methyltransferase subunit	Release factor glutamine methyltransferase	HsdM_N,N6_Mtase
MINNCNEA_00444	SGB1844diffH_sweep_4_cf_consensus	444	357	I	-	-	ORF6N domain	hypothetical protein	ORF6N
MINNCNEA_00560	SGB1844diffH_sweep_4_cf_consensus	560	969	M	-	epsH	Glycosyl transferase family 2	Putative glycosyltransferase EpsH	Glycos_transf_2
MINNCNEA_00561	SGB1844diffH_sweep_4_cf_consensus	561	1107	M	-	mshA_2	Glycosyl transferases group 1	D-inositol-3-phosphate glycosyltransferase	Glyco_transf_4,Glycos_transf_1
MINNCNEA_00562	SGB1844diffH_sweep_4_cf_consensus	562	1128	M	-	pglJ	Glycosyl transferases group 1	N-acetylgalactosamine-N,N'-diacetylbacillosaminyl-diphospho-undecaprenol 4-alpha-N-acetylgalactosaminyltransferase	Glyco_transf_4,Glycos_transf_1
MINNCNEA_00566	SGB1844diffH_sweep_4_cf_consensus	566	963	M	-	-	Glycosyltransferase sugar-binding region containing DXD motif	hypothetical protein	Gly_transf_sug
MINNCNEA_00992	SGB1844diffH_sweep_4_cf_consensus	992	1029	M	treT	-	transferase activity, transferring glycosyl groups	hypothetical protein	Glycos_transf_1
MINNCNEA_01364	SGB1844diffH_sweep_4_cf_consensus	1364	1503	P	-	atsA_3	Type I phosphodiesterase / nucleotide pyrophosphatase	Arylsulfatase	DUF4976,Sulfatase
MINNCNEA_01365	SGB1844diffH_sweep_4_cf_consensus	1365	897	C	-	-	COG0584 Glycerophosphoryl diester phosphodiesterase	hypothetical protein	DUF4996,GDPD
MINNCNEA_01376	SGB1844diffH_sweep_4_cf_consensus	1376	3741	T	-	rcsC_26	Y_Y_Y domain	Sensor histidine kinase RcsC	HATPase_c,HTH_18,Reg_prop,Response_reg,Y_Y_Y
MINNCNEA_01377	SGB1844diffH_sweep_4_cf_consensus	1377	2307	G	-	-	glycosyl hydrolase, family 3	Beta-xylosidase	Fn3-like,Glyco_hydro_3,Glyco_hydro_3_C
MINNCNEA_01378	SGB1844diffH_sweep_4_cf_consensus	1378	2418	G	-	-	glycosyl hydrolase, family 3	Beta-xylosidase	Fn3-like,Glyco_hydro_3,Glyco_hydro_3_C
MINNCNEA_01438	SGB1844diffH_sweep_4_cf_consensus	1438	3114	M	-	-	TIGRFAM YD repeat	hypothetical protein	RHS_repeat
MINNCNEA_01444	SGB1844diffH_sweep_4_cf_consensus	1444	1791	G	celA	-	Belongs to the glycosyl hydrolase 5 (cellulase A) family	hypothetical protein	BACON,Cellulase,RicinB_lectin_2
MINNCNEA_01449	SGB1844diffH_sweep_4_cf_consensus	1449	6228	M	-	-	COG COG3209 Rhs family protein	hypothetical protein	-
MINNCNEA_01557	SGB1844diffH_sweep_4_cf_consensus	1557	3327	N	-	-	Leucine rich repeats (6 copies)	hypothetical protein	LRR_5
MINNCNEA_01597	SGB1844diffH_sweep_4_cf_consensus	1597	603	K	-	-	RNA polymerase sigma-70 factor, ECF subfamily	hypothetical protein	Sigma70_r2,Sigma70_r4_2
MINNCNEA_01599	SGB1844diffH_sweep_4_cf_consensus	1599	3456	H	-	-	TonB-linked outer membrane protein, SusC RagA family	TonB-dependent receptor P26	CarbopepD_reg_2,Plug,STN,TonB_dep_Rec
MINNCNEA_01600	SGB1844diffH_sweep_4_cf_consensus	1600	1896	P	-	-	non supervised orthologous group	hypothetical protein	SusD-like_3,SusD_RagB
MINNCNEA_01603	SGB1844diffH_sweep_4_cf_consensus	1603	2148	G	-	yicI_2	Domain of unknown function (DUF5110)	Alpha-xylosidase	DUF4968,DUF5110,Gal_mutarotas_2,Glyco_hydro_31
MINNCNEA_01604	SGB1844diffH_sweep_4_cf_consensus	1604	2253	G	-	-	Glycosyl-hydrolase 97 C-terminal, oligomerisation	Retaining alpha-galactosidase	GH97_C,GH97_N,Glyco_hydro_97
MINNCNEA_01605	SGB1844diffH_sweep_4_cf_consensus	1605	2481	G	-	-	COG NOG04001 non supervised orthologous group	hypothetical protein	Glyco_hyd_65N_2
MINNCNEA_01607	SGB1844diffH_sweep_4_cf_consensus	1607	1296	Q	-	axe7A_2	COG3458 Acetyl esterase (deacetylase)	Acetyl esterase Axe7A	AXE1
MINNCNEA_01677	SGB1844diffH_sweep_4_cf_consensus	1677	2166	V	-	apxIB_2	ABC transporter, ATP-binding protein	Toxin RTX-I translocation ATP-binding protein	ABC_membrane,ABC_tran,Peptidase_C39
MINNCNEA_01678	SGB1844diffH_sweep_4_cf_consensus	1678	1260	M	-	-	Belongs to the membrane fusion protein (MFP) (TC 8.A.1) family	hypothetical protein	FtsX,HlyD_3,MacB_PCD
MINNCNEA_01831	SGB1844diffH_sweep_4_cf_consensus	1831	2286	V	-	-	ABC transporter, permease protein	hypothetical protein	FtsX,MacB_PCD
MINNCNEA_01909	SGB1844diffH_sweep_4_cf_consensus	1909	192	J	-	-	Belongs to the class-II aminoacyl-tRNA synthetase family	hypothetical protein	KTSC
MINNCNEA_01910	SGB1844diffH_sweep_4_cf_consensus	1910	903	L	-	-	ISXO2-like transposase domain	IS1595 family transposase ISSpo3	DDE_Tnp_IS1595,Zn_Tnp_IS1595
MINNCNEA_01992	SGB1844diffH_sweep_4_cf_consensus	1992	1449	M	-	-	Psort location CytoplasmicMembrane, score 10.00	hypothetical protein	Wzy_C
MINNCNEA_01998	SGB1844diffH_sweep_4_cf_consensus	1998	315	L	-	-	Transposase	hypothetical protein	-
MINNCNEA_01999	SGB1844diffH_sweep_4_cf_consensus	1999	1008	M	-	-	Acyltransferase family	hypothetical protein	Acyl_transf_3
MINNCNEA_02010	SGB1844diffH_sweep_4_cf_consensus	2010	771	M	-	-	Glycosyltransferase sugar-binding region containing DXD motif	hypothetical protein	Gly_transf_sug
MINNCNEA_02014	SGB1844diffH_sweep_4_cf_consensus	2014	420	C	-	mauG	cytochrome C peroxidase	Methylamine utilization protein MauG	CCP_MauG,Cytochrom_C
MINNCNEA_02074	SGB1844diffH_sweep_4_cf_consensus	2074	1611	M	-	-	Psort location CytoplasmicMembrane, score 10.00	hypothetical protein	TPR_8,Wzy_C
MINNCNEA_02183	SGB1844diffH_sweep_4_cf_consensus	2183	1242	O	-	-	protein conserved in bacteria	hypothetical protein	DUF2264
MINNCNEA_02806	SGB1844diffH_sweep_4_cf_consensus	2806	819	K	-	-	BRO family, N-terminal domain	hypothetical protein	ANT,Bro-N,Phage_pRha
MINNCNEA_02809	SGB1844diffH_sweep_4_cf_consensus	2809	294	K	-	-	Helix-turn-helix domain	hypothetical protein	HTH_17
MINNCNEA_02810	SGB1844diffH_sweep_4_cf_consensus	2810	297	K	-	-	Putative ATP-dependent DNA helicase recG C-terminal	hypothetical protein	AlbA_2,HATPase_c_4,HTH_11,HTH_24,HTH_DeoR
MINNCNEA_02811	SGB1844diffH_sweep_4_cf_consensus	2811	1179	L	-	xerC_4	Belongs to the 'phage' integrase family	Tyrosine recombinase XerC	Arm-DNA-bind_5,Phage_int_SAM_5,Phage_integrase
MINNCNEA_02888	SGB1844diffH_sweep_4_cf_consensus	2888	918	M	-	-	Glycosyl transferase family 2	hypothetical protein	Glycos_transf_2
MINNCNEA_02948	SGB1844diffH_sweep_4_cf_consensus	2948	351	L	-	xerC_5	Arm DNA-binding domain	Tyrosine recombinase XerC	Arm-DNA-bind_5,Phage_int_SAM_5,Phage_integrase
MINNCNEA_03140	SGB1844diffH_sweep_4_cf_consensus	3140	3102	M	-	-	COG3209 Rhs family protein	hypothetical protein	-
MINNCNEA_03142	SGB1844diffH_sweep_4_cf_consensus	3142	684	M	-	-	COG COG3209 Rhs family protein	hypothetical protein	-
MINNCNEA_03255	SGB1844diffH_sweep_4_cf_consensus	3255	927	L	-	xerC_6	Belongs to the 'phage' integrase family	Tyrosine recombinase XerC	Phage_int_SAM_3,Phage_integrase
MINNCNEA_03817	SGB1844diffH_sweep_4_cf_consensus	3817	819	V	-	-	Glycosyl transferase, family 2	hypothetical protein	Glycos_transf_2
MINNCNEA_03821	SGB1844diffH_sweep_4_cf_consensus	3821	957	M	-	-	Glycosyltransferase, group 2 family	hypothetical protein	Glycos_transf_2
MINNCNEA_03822	SGB1844diffH_sweep_4_cf_consensus	3822	1323	M	-	-	Bacterial capsule synthesis protein PGA_cap	hypothetical protein	PGA_cap
MINNCNEA_03824	SGB1844diffH_sweep_4_cf_consensus	3824	354	H	-	-	COG1541 Coenzyme F390 synthetase	hypothetical protein	-
MINNCNEA_03825	SGB1844diffH_sweep_4_cf_consensus	3825	435	M	-	-	COG COG3209 Rhs family protein	hypothetical protein	-
MINNCNEA_03826	SGB1844diffH_sweep_4_cf_consensus	3826	507	P	-	-	Outer membrane protein beta-barrel family	hypothetical protein	CarbopepD_reg_2,OMP_b-brl_3,Plug
MINNCNEA_04244	SGB1844diffH_sweep_4_cf_consensus	4244	720	V	-	-	HNH nucleases	hypothetical protein	HNH
MINNCNEA_04247	SGB1844diffH_sweep_4_cf_consensus	4247	495	V	-	-	N-acetylmuramoyl-L-alanine amidase	hypothetical protein	Amidase_2
MINNCNEA_04249	SGB1844diffH_sweep_4_cf_consensus	4249	4026	T	-	rcsC_75	adenylate cyclase carring two-component hybrid sensor and regulator domains	Sensor histidine kinase RcsC	HATPase_c,HTH_18,HisKA,Reg_prop,Response_reg,Y_Y_Y
MINNCNEA_04250	SGB1844diffH_sweep_4_cf_consensus	4250	1527	Q	-	-	Parallel beta-helix repeats	hypothetical protein	Beta_helix
MINNCNEA_04251	SGB1844diffH_sweep_4_cf_consensus	4251	519	T	-	rhaS_11	Two component regulator propeller	HTH-type transcriptional activator RhaS	HTH_18,Reg_prop,Y_Y_Y
MINNCNEA_04254	SGB1844diffH_sweep_4_cf_consensus	4254	2805	N	-	-	BNR repeat-containing family member	hypothetical protein	BNR_4
MINNCNEA_04255	SGB1844diffH_sweep_4_cf_consensus	4255	1605	G	-	exoI_2	Glycosyl hydrolase family 20, catalytic domain	Beta-hexosaminidase	Glyco_hydro_20,Glyco_hydro_20b
MINNCNEA_04274	SGB1844diffH_sweep_4_cf_consensus	4274	3066	V	-	-	N-6 DNA Methylase	hypothetical protein	N6_Mtase,TaqI_C
MINNCNEA_04282	SGB1844diffH_sweep_4_cf_consensus	4282	510	C	-	nfrA2	Putative TM nitroreductase	FMN reductase [NAD(P)H]	Nitroreductase,TM1586_NiRdase
MINNCNEA_04283	SGB1844diffH_sweep_4_cf_consensus	4283	843	K	-	rhaR_11	Transcriptional regulator	HTH-type transcriptional activator RhaR	AraC_binding,HTH_18
MINNCNEA_04284	SGB1844diffH_sweep_4_cf_consensus	4284	315	K	-	-	Helix-turn-helix domain	hypothetical protein	HTH_17
MINNCNEA_04287	SGB1844diffH_sweep_4_cf_consensus	4287	1221	L	-	xerC_11	Belongs to the 'phage' integrase family	Tyrosine recombinase XerC	Arm-DNA-bind_5,Phage_int_SAM_5,Phage_integrase
MINNCNEA_04359	SGB1844diffH_sweep_4_cf_consensus	4359	369	K	-	-	LytTr DNA-binding domain	hypothetical protein	LytTR
MINNCNEA_04362	SGB1844diffH_sweep_4_cf_consensus	4362	1071	M	-	ftsI_2	COG COG0768 Cell division protein FtsI penicillin-binding protein 2	Peptidoglycan D,D-transpeptidase FtsI	Transpeptidase
MINNCNEA_04449	SGB1844diffH_sweep_4_cf_consensus	4449	93	M	pseB	-	Male sterility protein	hypothetical protein	Polysacc_synt_2
MINNCNEA_04450	SGB1844diffH_sweep_4_cf_consensus	4450	1203	P	-	-	enterobactin catabolic process	hypothetical protein	CBM_4_9,Esterase,Glyco_hydro_10,Glyco_hydro_11,Polysacc_deac_1
MINNCNEA_04602	SGB1844diffH_sweep_4_cf_consensus	4602	717	N	-	-	Bacterial Ig-like domain (group 2)	hypothetical protein	Big_2
MINNCNEA_04619	SGB1844diffH_sweep_4_cf_consensus	4619	276	H	ilvB	-	acetolactate synthase large subunit	hypothetical protein	TPP_enzyme_C,TPP_enzyme_M,TPP_enzyme_N
MINNCNEA_04629	SGB1844diffH_sweep_4_cf_consensus	4629	303	K	-	-	Helix-turn-helix domain	hypothetical protein	HTH_3
MINNCNEA_04631	SGB1844diffH_sweep_4_cf_consensus	4631	300	K	-	-	Helix-turn-helix XRE-family like proteins	hypothetical protein	HTH_3
MINNCNEA_04638	SGB1844diffH_sweep_4_cf_consensus	4638	1107	K	-	-	ParB-like nuclease domain	hypothetical protein	DUF4417,ParBc
MINNCNEA_04700	SGB1844diffH_sweep_4_cf_consensus	4700	258	K	-	-	Psort location Cytoplasmic, score 8.96	hypothetical protein	HTH_26,HTH_3
MINNCNEA_04768	SGB1844diffH_sweep_4_cf_consensus	4768	729	M	-	wfeD	Belongs to the glycosyltransferase 26 family	UDP-Gal:alpha-D-GlcNAc-diphosphoundecaprenol beta-1,4-galactosyltransferase	Glyco_tran_WecB
MINNCNEA_04769	SGB1844diffH_sweep_4_cf_consensus	4769	393	M	-	-	Glycosyl transferases group 1	hypothetical protein	Glyco_trans_1_4,Glycos_transf_1
MINNCNEA_04773	SGB1844diffH_sweep_4_cf_consensus	4773	1026	M	-	-	Glycosyl transferases group 1	hypothetical protein	Glyco_trans_1_4,Glyco_transf_4
MINNCNEA_04776	SGB1844diffH_sweep_4_cf_consensus	4776	435	M	-	dapH_4	Bacterial transferase hexapeptide (six repeats)	2,3,4,5-tetrahydropyridine-2,6-dicarboxylate N-acetyltransferase	Glycos_transf_2,Hexapep,Hexapep_2
MINNCNEA_04784	SGB1844diffH_sweep_4_cf_consensus	4784	4512	D	-	-	Psort location OuterMembrane, score	hypothetical protein	-
MINNCNEA_04791	SGB1844diffH_sweep_4_cf_consensus	4791	288	K	-	-	Cro/C1-type HTH DNA-binding domain	hypothetical protein	HTH_26,HTH_3
MINNCNEA_04801	SGB1844diffH_sweep_4_cf_consensus	4801	261	K	-	-	Psort location Cytoplasmic, score 8.96	hypothetical protein	HTH_26,HTH_3
MINNCNEA_04830	SGB1844diffH_sweep_4_cf_consensus	4830	2262	O	-	-	Restriction endonuclease	hypothetical protein	Mrr_cat
MINNCNEA_04889	SGB1844diffH_sweep_4_cf_consensus	4889	636	M	-	-	COG COG3209 Rhs family protein	hypothetical protein	-
MINNCNEA_04895	SGB1844diffH_sweep_4_cf_consensus	4895	1209	M	-	-	self proteolysis	hypothetical protein	Toxin-JAB1
MINNCNEA_04899	SGB1844diffH_sweep_4_cf_consensus	4899	183	T	-	-	Chase2 domain	hypothetical protein	CHASE2,Pkinase
MINNCNEA_04913	SGB1844diffH_sweep_4_cf_consensus	4913	792	N	-	-	domain, Protein	hypothetical protein	Big_2,CBM_X2,CW_binding_1,LRR_5,PA,Peptidase_S8,SLH,fn3_5
MINNCNEA_04936	SGB1844diffH_sweep_4_cf_consensus	4936	492	V	-	-	Type I restriction modification DNA specificity domain	hypothetical protein	Methylase_S
GIBCEJFO_00212	SGB1844diffH_sweep_6_cf_consensus	212	1911	P	-	-	non supervised orthologous group	hypothetical protein	SusD-like_3,SusD_RagB
GIBCEJFO_00213	SGB1844diffH_sweep_6_cf_consensus	213	1314	M	-	-	Domain of unknown function (DUF1735)	hypothetical protein	DUF1735,F5_F8_type_C
GIBCEJFO_00242	SGB1844diffH_sweep_6_cf_consensus	242	204	K	-	-	Helix-turn-helix XRE-family like proteins	hypothetical protein	HTH_3
GIBCEJFO_00296	SGB1844diffH_sweep_6_cf_consensus	296	1269	M	-	-	Glycosyl transferases group 1	hypothetical protein	Glyco_trans_1_4,Glyco_transf_4
GIBCEJFO_00297	SGB1844diffH_sweep_6_cf_consensus	297	822	V	-	arnC_4	Glycosyl transferase, family 2	Undecaprenyl-phosphate 4-deoxy-4-formamido-L-arabinose transferase	Glyco_transf_7C,Glycos_transf_2,Kdo
GIBCEJFO_00301	SGB1844diffH_sweep_6_cf_consensus	301	1125	M	-	-	SPTR Glycosyltransferase, group 1 family protein	hypothetical protein	Glycos_transf_1
GIBCEJFO_00302	SGB1844diffH_sweep_6_cf_consensus	302	339	L	-	-	COG COG3385 FOG Transposase and inactivated derivatives	IS4 family transposase ISBthe1	DDE_Tnp_1,DUF4372
GIBCEJFO_00303	SGB1844diffH_sweep_6_cf_consensus	303	741	L	-	-	COG COG3385 FOG Transposase and inactivated derivatives	IS4 family transposase ISCARN70	DDE_Tnp_1,DUF4372
GIBCEJFO_00372	SGB1844diffH_sweep_6_cf_consensus	372	231	K	-	-	Helix-turn-helix XRE-family like proteins	hypothetical protein	HTH_3
GIBCEJFO_00373	SGB1844diffH_sweep_6_cf_consensus	373	342	L	-	-	COG NOG27661 non supervised orthologous group	hypothetical protein	Arm-DNA-bind_5,Phage_int_SAM_5,Phage_integrase
GIBCEJFO_00411	SGB1844diffH_sweep_6_cf_consensus	411	2541	V	-	-	N-6 DNA Methylase	hypothetical protein	HSDR_N_2,Methylase_S,N6_Mtase
GIBCEJFO_00629	SGB1844diffH_sweep_6_cf_consensus	629	4119	N	-	-	Leucine rich repeats (6 copies)	hypothetical protein	LRR_5
GIBCEJFO_00666	SGB1844diffH_sweep_6_cf_consensus	666	3168	M	-	-	COG COG3209 Rhs family protein	hypothetical protein	-
GIBCEJFO_00810	SGB1844diffH_sweep_6_cf_consensus	810	579	T	-	-	cyclic nucleotide binding	hypothetical protein	cNMP_binding
GIBCEJFO_00855	SGB1844diffH_sweep_6_cf_consensus	855	1029	F	-	-	DNA helicase	hypothetical protein	-
GIBCEJFO_00856	SGB1844diffH_sweep_6_cf_consensus	856	780	L	-	-	COGs COG3593 ATP-dependent endonuclease of the OLD family	hypothetical protein	AAA_15
GIBCEJFO_00877	SGB1844diffH_sweep_6_cf_consensus	877	627	L	-	-	DNA-binding protein	hypothetical protein	Bac_DNA_binding
GIBCEJFO_01018	SGB1844diffH_sweep_6_cf_consensus	1018	228	P	-	-	PD-(D/E)XK nuclease superfamily	hypothetical protein	PDDEXK_3
GIBCEJFO_01099	SGB1844diffH_sweep_6_cf_consensus	1099	1626	G	-	-	alpha-galactosidase	hypothetical protein	CBM_6,Melibiase_2,Melibiase_2_C
GIBCEJFO_01432	SGB1844diffH_sweep_6_cf_consensus	1432	114	L	-	-	Arm DNA-binding domain	hypothetical protein	Arm-DNA-bind_5,Phage_int_SAM_5,Phage_integrase
GIBCEJFO_01470	SGB1844diffH_sweep_6_cf_consensus	1470	1236	M	-	wecC	Belongs to the UDP-glucose GDP-mannose dehydrogenase family	UDP-N-acetyl-D-mannosamine dehydrogenase	UDPG_MGDP_dh,UDPG_MGDP_dh_C,UDPG_MGDP_dh_N
GIBCEJFO_01473	SGB1844diffH_sweep_6_cf_consensus	1473	924	M	-	-	TupA-like ATPgrasp	hypothetical protein	ATPgrasp_TupA
GIBCEJFO_01474	SGB1844diffH_sweep_6_cf_consensus	1474	1077	M	-	-	Glycosyl transferases group 1	hypothetical protein	Glyco_trans_1_4,Glycos_transf_1
GIBCEJFO_01475	SGB1844diffH_sweep_6_cf_consensus	1475	858	C	-	murB_2	FAD binding domain	UDP-N-acetylenolpyruvoylglucosamine reductase	FAD_binding_4
GIBCEJFO_01483	SGB1844diffH_sweep_6_cf_consensus	1483	765	M	-	tuaG	Glycosyltransferase like family 2	Putative teichuronic acid biosynthesis glycosyltransferase TuaG	Glycos_transf_2
GIBCEJFO_01835	SGB1844diffH_sweep_6_cf_consensus	1835	693	H	-	ligK	Pfam:Methyltransf_6	4-carboxy-4-hydroxy-2-oxoadipate aldolase	RraA-like
GIBCEJFO_01836	SGB1844diffH_sweep_6_cf_consensus	1836	873	K	-	rhaR_7	AraC-like ligand binding domain	HTH-type transcriptional activator RhaR	AraC_binding,HTH_AraC
GIBCEJFO_02067	SGB1844diffH_sweep_6_cf_consensus	2067	219	K	-	-	sequence-specific DNA binding	hypothetical protein	HTH_19,HTH_3,HTH_31
GIBCEJFO_02069	SGB1844diffH_sweep_6_cf_consensus	2069	1077	L	-	-	DNA methylase	hypothetical protein	MerR,N6_N4_Mtase
GIBCEJFO_02084	SGB1844diffH_sweep_6_cf_consensus	2084	5856	K	-	-	SPTR Fibronectin type III domain protein	hypothetical protein	CBM_3,Glyco_hydro_cc,Laminin_G_3
GIBCEJFO_02342	SGB1844diffH_sweep_6_cf_consensus	2342	1068	M	-	arnC_6	Glycosyl transferase, family 2	Undecaprenyl-phosphate 4-deoxy-4-formamido-L-arabinose transferase	Glycos_transf_2
GIBCEJFO_02344	SGB1844diffH_sweep_6_cf_consensus	2344	963	M	-	-	LicD family	hypothetical protein	LicD
GIBCEJFO_02346	SGB1844diffH_sweep_6_cf_consensus	2346	159	I	-	-	Psort location CytoplasmicMembrane, score 10.00	hypothetical protein	Acyl_transf_3
GIBCEJFO_02705	SGB1844diffH_sweep_6_cf_consensus	2705	828	U	-	-	Involved in the tonB-independent uptake of proteins	hypothetical protein	-
GIBCEJFO_02706	SGB1844diffH_sweep_6_cf_consensus	2706	315	U	-	-	Involved in the tonB-independent uptake of proteins	hypothetical protein	-
GIBCEJFO_02708	SGB1844diffH_sweep_6_cf_consensus	2708	159	M	-	-	Belongs to the UDP-glucose GDP-mannose dehydrogenase family	hypothetical protein	UDPG_MGDP_dh,UDPG_MGDP_dh_C,UDPG_MGDP_dh_N
GIBCEJFO_02712	SGB1844diffH_sweep_6_cf_consensus	2712	1614	L	-	-	Transposase C of IS166 homeodomain	IS66 family transposase ISBvu4	DDE_Tnp_IS66,DDE_Tnp_IS66_C,LZ_Tnp_IS66,zf-IS66
GIBCEJFO_02720	SGB1844diffH_sweep_6_cf_consensus	2720	264	L	-	-	Psort location Cytoplasmic, score 8.96	hypothetical protein	-
LBFEODKO_00180	SGB1846diffH_cfsweep_3_cf_consensus	180	3018	P	-	-	TonB-linked outer membrane protein, SusC RagA family	TonB-dependent receptor P26	CarbopepD_reg_2,Plug,TonB_dep_Rec
LBFEODKO_00190	SGB1846diffH_cfsweep_3_cf_consensus	190	2253	G	-	-	COG NOG04001 non supervised orthologous group	hypothetical protein	Glyco_hyd_65N_2
LBFEODKO_00312	SGB1846diffH_cfsweep_3_cf_consensus	312	564	M	-	-	SusD family	hypothetical protein	SusD-like_3,SusD_RagB
LBFEODKO_00369	SGB1846diffH_cfsweep_3_cf_consensus	369	768	K	-	rcsB	helix_turn_helix, Lux Regulon	Transcriptional regulatory protein RcsB	GerE,PAS_3
LBFEODKO_00456	SGB1846diffH_cfsweep_3_cf_consensus	456	126	K	-	-	Helix-turn-helix XRE-family like proteins	hypothetical protein	HTH_3
LBFEODKO_00794	SGB1846diffH_cfsweep_3_cf_consensus	794	1596	F	-	-	COG NOG30008 non supervised orthologous group	hypothetical protein	SusD-like_3,SusD_RagB
LBFEODKO_00798	SGB1846diffH_cfsweep_3_cf_consensus	798	642	G	-	-	Cellulase N-terminal ig-like domain	hypothetical protein	CelD_N,Glyco_hydro_9
LBFEODKO_01318	SGB1846diffH_cfsweep_3_cf_consensus	1318	3282	M	-	-	COG COG3209 Rhs family protein	hypothetical protein	-
LBFEODKO_01320	SGB1846diffH_cfsweep_3_cf_consensus	1320	240	M	-	-	TIGRFAM YD repeat	hypothetical protein	RHS_repeat
LBFEODKO_01454	SGB1846diffH_cfsweep_3_cf_consensus	1454	1725	E	-	-	SusD family	SusD-like protein P25	SusD-like_3,SusD_RagB
LBFEODKO_01773	SGB1846diffH_cfsweep_3_cf_consensus	1773	582	K	-	-	Acetyltransferase (GNAT) domain	hypothetical protein	Acetyltransf_1,Acetyltransf_10
LBFEODKO_01780	SGB1846diffH_cfsweep_3_cf_consensus	1780	537	K	-	rfaH_2	Psort location Cytoplasmic, score 8.96	Transcription antitermination protein RfaH	NusG
LBFEODKO_01835	SGB1846diffH_cfsweep_3_cf_consensus	1835	1287	G	-	-	beta-fructofuranosidase activity	hypothetical protein	-
LBFEODKO_01836	SGB1846diffH_cfsweep_3_cf_consensus	1836	2259	P	-	-	TonB-linked outer membrane protein, SusC RagA family	TonB-dependent receptor P3	CarbopepD_reg_2,Plug,TonB_dep_Rec
LBFEODKO_01852	SGB1846diffH_cfsweep_3_cf_consensus	1852	306	H	-	-	COG NOG08812 non supervised orthologous group	hypothetical protein	AAA-ATPase_like,PDDEXK_9
LBFEODKO_02093	SGB1846diffH_cfsweep_3_cf_consensus	2093	3069	P	-	-	Psort location OuterMembrane, score	TonB-dependent receptor P3	CarbopepD_reg_2,Plug,TonB_dep_Rec
LBFEODKO_02104	SGB1846diffH_cfsweep_3_cf_consensus	2104	264	K	-	-	Helix-turn-helix domain	hypothetical protein	HTH_3
LBFEODKO_02268	SGB1846diffH_cfsweep_3_cf_consensus	2268	1047	C	glpQ	-	Glycerophosphoryl diester phosphodiesterase family	hypothetical protein	GDPD
LBFEODKO_02777	SGB1846diffH_cfsweep_3_cf_consensus	2777	1806	F	-	-	SusD family	hypothetical protein	SusD-like_3,SusD_RagB
LBFEODKO_02779	SGB1846diffH_cfsweep_3_cf_consensus	2779	369	G	-	agaA_2	Alpha galactosidase A	Alpha-galactosidase A	He_PIG,He_PIG_assoc,Melibiase_2,NPCBM
LBFEODKO_03195	SGB1846diffH_cfsweep_3_cf_consensus	3195	1257	P	-	-	enterobactin catabolic process	hypothetical protein	CBM_4_9,Esterase,Glyco_hydro_10,Glyco_hydro_11,Polysacc_deac_1
LBFEODKO_03199	SGB1846diffH_cfsweep_3_cf_consensus	3199	1248	H	-	-	COG1541 Coenzyme F390 synthetase	hypothetical protein	-
LBFEODKO_03200	SGB1846diffH_cfsweep_3_cf_consensus	3200	1299	M	-	-	Bacterial capsule synthesis protein PGA_cap	hypothetical protein	PGA_cap
LBFEODKO_03204	SGB1846diffH_cfsweep_3_cf_consensus	3204	1176	M	-	mshA_4	Glycosyl transferases group 1	D-inositol-3-phosphate glycosyltransferase	Glycos_transf_1
LBFEODKO_03241	SGB1846diffH_cfsweep_3_cf_consensus	3241	450	M	-	blc	Domain of unknown function (DUF1731)	Outer membrane lipoprotein Blc	DUF1731,Epimerase,Lipocalin_2
EDKGHOJJ_00021	SGB1846diffH_cfsweep_5_cf_consensus	21	2769	M	-	-	TIGRFAM YD repeat	hypothetical protein	-
EDKGHOJJ_00158	SGB1846diffH_cfsweep_5_cf_consensus	158	1581	L	-	xerC_1	Belongs to the 'phage' integrase family	Tyrosine recombinase XerC	Phage_integrase
EDKGHOJJ_00162	SGB1846diffH_cfsweep_5_cf_consensus	162	630	L	-	bin3	Resolvase, N terminal domain	Putative transposon Tn552 DNA-invertase bin3	Resolvase
EDKGHOJJ_00163	SGB1846diffH_cfsweep_5_cf_consensus	163	750	L	-	-	DNA restriction-modification system	hypothetical protein	-
EDKGHOJJ_00164	SGB1846diffH_cfsweep_5_cf_consensus	164	675	M	-	-	COG NOG19089 non supervised orthologous group	hypothetical protein	OMP_b-brl,OMP_b-brl_2
EDKGHOJJ_00188	SGB1846diffH_cfsweep_5_cf_consensus	188	1953	P	-	-	non supervised orthologous group	hypothetical protein	SusD-like_3,SusD_RagB
EDKGHOJJ_00189	SGB1846diffH_cfsweep_5_cf_consensus	189	3153	P	-	-	TonB-linked outer membrane protein, SusC RagA family	TonB-dependent receptor P3	CarbopepD_reg_2,Plug,TonB_dep_Rec
EDKGHOJJ_00194	SGB1846diffH_cfsweep_5_cf_consensus	194	4026	T	-	rcsC_4	ATPase histidine kinase DNA gyrase B HSP90 domain protein	Sensor histidine kinase RcsC	HATPase_c,HTH_18,HisKA,Reg_prop,Response_reg,Y_Y_Y
EDKGHOJJ_00248	SGB1846diffH_cfsweep_5_cf_consensus	248	126	L	-	-	Psort location Cytoplasmic, score 8.96	hypothetical protein	DDE_Tnp_1_3
EDKGHOJJ_00276	SGB1846diffH_cfsweep_5_cf_consensus	276	1293	M	-	-	Glycosyl transferases group 1	hypothetical protein	Glyco_trans_1_4,Glyco_transf_4
EDKGHOJJ_00349	SGB1846diffH_cfsweep_5_cf_consensus	349	903	K	-	-	methylphosphotriester-DNA alkyltransferase and transcriptional regulator (AraC XylS family)	hypothetical protein	HTH_18
EDKGHOJJ_00350	SGB1846diffH_cfsweep_5_cf_consensus	350	678	M	-	-	Outer membrane protein beta-barrel domain	hypothetical protein	OMP_b-brl,OMP_b-brl_2
EDKGHOJJ_00351	SGB1846diffH_cfsweep_5_cf_consensus	351	1140	M	-	-	Surface antigen	hypothetical protein	Bac_surface_Ag
EDKGHOJJ_00387	SGB1846diffH_cfsweep_5_cf_consensus	387	3129	V	hsdR	-	Subunit R is required for both nuclease and ATPase activities, but not for modification	hypothetical protein	DUF3387,HSDR_N,ResIII
EDKGHOJJ_00389	SGB1846diffH_cfsweep_5_cf_consensus	389	516	V	hsdS	-	type I restriction modification DNA specificity domain	hypothetical protein	Methylase_S
EDKGHOJJ_00390	SGB1846diffH_cfsweep_5_cf_consensus	390	1173	L	-	-	Type I restriction modification DNA specificity domain	hypothetical protein	Methylase_S
EDKGHOJJ_00391	SGB1846diffH_cfsweep_5_cf_consensus	391	744	V	Z012_07570	-	COG0286 Type I restriction-modification system methyltransferase subunit	hypothetical protein	HsdM_N,N6_Mtase
EDKGHOJJ_00392	SGB1846diffH_cfsweep_5_cf_consensus	392	993	L	-	xerC_2	Belongs to the 'phage' integrase family	Tyrosine recombinase XerC	Phage_int_SAM_4,Phage_integrase
EDKGHOJJ_00393	SGB1846diffH_cfsweep_5_cf_consensus	393	1500	V	-	-	COG0286 Type I restriction-modification system methyltransferase subunit	hypothetical protein	HsdM_N,N6_Mtase
EDKGHOJJ_00396	SGB1846diffH_cfsweep_5_cf_consensus	396	939	U	-	-	Mobilization protein	hypothetical protein	Relaxase
EDKGHOJJ_00398	SGB1846diffH_cfsweep_5_cf_consensus	398	1056	L	-	-	COG NOG08810 non supervised orthologous group	hypothetical protein	-
EDKGHOJJ_00400	SGB1846diffH_cfsweep_5_cf_consensus	400	366	K	-	-	DNA binding domain, excisionase family	hypothetical protein	HTH_17
EDKGHOJJ_00403	SGB1846diffH_cfsweep_5_cf_consensus	403	306	K	-	-	DNA-binding helix-turn-helix protein	hypothetical protein	HTH_31
EDKGHOJJ_00404	SGB1846diffH_cfsweep_5_cf_consensus	404	396	L	-	xerC_3	Belongs to the 'phage' integrase family	Tyrosine recombinase XerC	Arm-DNA-bind_5,Phage_int_SAM_5,Phage_integrase
EDKGHOJJ_00412	SGB1846diffH_cfsweep_5_cf_consensus	412	246	L	dnaN	-	Confers DNA tethering and processivity to DNA polymerases and other proteins. Acts as a clamp, forming a ring around DNA (a reaction catalyzed by the clamp-loading complex) which diffuses in an ATP-independent manner freely and bidirectionally along dsDNA. Initially characterized for its ability to contact the catalytic subunit of DNA polymerase III (Pol III), a complex, multichain enzyme respons…	hypothetical protein	DNA_pol3_beta,DNA_pol3_beta_2,DNA_pol3_beta_3
EDKGHOJJ_00420	SGB1846diffH_cfsweep_5_cf_consensus	420	321	K	-	-	Toxin-antitoxin system, antitoxin component, Xre family	hypothetical protein	HTH_3,HTH_31
EDKGHOJJ_00422	SGB1846diffH_cfsweep_5_cf_consensus	422	159	G	-	-	Alpha-N-acetylglucosaminidase (NAGLU) N-terminal domain	hypothetical protein	NAGLU,NAGLU_C,NAGLU_N
EDKGHOJJ_00425	SGB1846diffH_cfsweep_5_cf_consensus	425	4578	L	-	-	DNA polymerase III	hypothetical protein	-
EDKGHOJJ_00426	SGB1846diffH_cfsweep_5_cf_consensus	426	327	L	-	-	COG3328 Transposase and inactivated derivatives	hypothetical protein	Transposase_mut
EDKGHOJJ_00431	SGB1846diffH_cfsweep_5_cf_consensus	431	693	L	-	-	HhH-GPD superfamily base excision DNA repair protein	hypothetical protein	HhH-GPD
EDKGHOJJ_00433	SGB1846diffH_cfsweep_5_cf_consensus	433	651	K	-	lutR	FCD	HTH-type transcriptional regulator LutR	FCD,GntR
EDKGHOJJ_00434	SGB1846diffH_cfsweep_5_cf_consensus	434	915	O	-	egtB_1	Sulfatase-modifying factor enzyme 1	Hercynine oxygenase	FGE-sulfatase
EDKGHOJJ_00436	SGB1846diffH_cfsweep_5_cf_consensus	436	1143	C	-	adhA_1	Zinc-binding dehydrogenase	putative formaldehyde dehydrogenase AdhA	ADH_N,ADH_zinc_N
EDKGHOJJ_00437	SGB1846diffH_cfsweep_5_cf_consensus	437	897	K	-	-	transcriptional regulator (AraC family)	hypothetical protein	HTH_18
EDKGHOJJ_00439	SGB1846diffH_cfsweep_5_cf_consensus	439	939	K	-	-	Psort location Cytoplasmic, score	hypothetical protein	-
EDKGHOJJ_00516	SGB1846diffH_cfsweep_5_cf_consensus	516	3384	P	-	-	TonB-linked outer membrane protein, SusC RagA family	TonB-dependent receptor P26	CarbopepD_reg_2,Plug,STN
EDKGHOJJ_00521	SGB1846diffH_cfsweep_5_cf_consensus	521	4530	G	-	lacZ_4	Belongs to the glycosyl hydrolase 2 family	Beta-galactosidase	DUF4982,Glyco_hydro_2,Glyco_hydro_2_C,Glyco_hydro_2_N
EDKGHOJJ_00534	SGB1846diffH_cfsweep_5_cf_consensus	534	3357	P	-	susC_3	TonB-linked outer membrane protein, SusC RagA family	TonB-dependent receptor SusC	CarbopepD_reg_2,Plug,STN,TonB_dep_Rec
EDKGHOJJ_00535	SGB1846diffH_cfsweep_5_cf_consensus	535	1920	P	-	-	non supervised orthologous group	hypothetical protein	Glyco_trans_1_2,Peripla_BP_2,SusD-like_3,SusD_RagB
EDKGHOJJ_00536	SGB1846diffH_cfsweep_5_cf_consensus	536	2010	G	-	-	Carbohydrate binding domain protein	Extracellular exo-alpha-L-arabinofuranosidase	Alpha-L-AF_C,CBM_4_9
EDKGHOJJ_00537	SGB1846diffH_cfsweep_5_cf_consensus	537	2052	O	-	-	Highly conserved protein containing a thioredoxin domain	hypothetical protein	-
EDKGHOJJ_00538	SGB1846diffH_cfsweep_5_cf_consensus	538	1995	G	-	-	Right handed beta helix region	hypothetical protein	Beta_helix,DUF1565
EDKGHOJJ_00539	SGB1846diffH_cfsweep_5_cf_consensus	539	543	K	-	fliA_1	RNA polymerase sigma-70 factor, ECF subfamily	RNA polymerase sigma factor FliA	Sigma70_r2,Sigma70_r4_2
EDKGHOJJ_00588	SGB1846diffH_cfsweep_5_cf_consensus	588	1575	M	-	-	Curli production assembly/transport component CsgG	hypothetical protein	CsgG
EDKGHOJJ_00601	SGB1846diffH_cfsweep_5_cf_consensus	601	2469	G	-	-	alpha-galactosidase	hypothetical protein	Glyco_hydro_36N,Melibiase
EDKGHOJJ_00603	SGB1846diffH_cfsweep_5_cf_consensus	603	3459	P	-	-	TonB-dependent receptor plug domain	TonB-dependent receptor P3	CarbopepD_reg_2,Plug,STN,TonB_dep_Rec
EDKGHOJJ_00605	SGB1846diffH_cfsweep_5_cf_consensus	605	552	K	-	-	Sigma-70, region 4	hypothetical protein	Sigma70_r2,Sigma70_r4_2
EDKGHOJJ_00673	SGB1846diffH_cfsweep_5_cf_consensus	673	1974	L	-	-	AAA domain	hypothetical protein	AAA_19,NERD,UvrD_C_2
EDKGHOJJ_00823	SGB1846diffH_cfsweep_5_cf_consensus	823	882	K	-	-	methylphosphotriester-DNA alkyltransferase and transcriptional regulator (AraC XylS family) K00567	hypothetical protein	AraC_binding,HTH_18
EDKGHOJJ_00824	SGB1846diffH_cfsweep_5_cf_consensus	824	1023	M	-	ttgD	Belongs to the membrane fusion protein (MFP) (TC 8.A.1) family	Toluene efflux pump periplasmic linker protein TtgD	HlyD_D23
EDKGHOJJ_00825	SGB1846diffH_cfsweep_5_cf_consensus	825	3108	V	-	swrC	Belongs to the resistance-nodulation-cell division (RND) (TC 2.A.6) family	Swarming motility protein SwrC	ACR_tran
EDKGHOJJ_00898	SGB1846diffH_cfsweep_5_cf_consensus	898	2385	O	-	-	Domain present in PSD-95, Dlg, and ZO-1/2.	hypothetical protein	Beta_helix,PDZ_2
EDKGHOJJ_00983	SGB1846diffH_cfsweep_5_cf_consensus	983	780	M	-	wbbD	Glycosyltransferase, group 2 family protein	UDP-Gal:alpha-D-GlcNAc-diphosphoundecaprenol beta-1,3-galactosyltransferase	Glycos_transf_2
EDKGHOJJ_00984	SGB1846diffH_cfsweep_5_cf_consensus	984	1167	M	-	-	transferase activity, transferring glycosyl groups	hypothetical protein	Glyco_trans_1_4,Glyco_transf_4,Glycos_transf_1
EDKGHOJJ_00985	SGB1846diffH_cfsweep_5_cf_consensus	985	1068	M	-	pglH	Glycosyl transferases group 1	GalNAc-alpha-(1->4)-GalNAc-alpha-(1->3)-diNAcBac-PP-undecaprenol alpha-1,4-N-acetyl-D-galactosaminyltransferase	Glyco_transf_4,Glycos_transf_1
EDKGHOJJ_00987	SGB1846diffH_cfsweep_5_cf_consensus	987	1215	C	-	-	Coenzyme F420 hydrogenase/dehydrogenase, beta subunit N-term	hypothetical protein	Fer4,Fer4_7,FrhB_FdhB_C,FrhB_FdhB_N
EDKGHOJJ_00988	SGB1846diffH_cfsweep_5_cf_consensus	988	1137	K	-	-	transcriptional regulator (AraC family)	hypothetical protein	HTH_18
EDKGHOJJ_00990	SGB1846diffH_cfsweep_5_cf_consensus	990	1266	M	-	-	Glycosyl glycerophosphate transferases involved in teichoic acid biosynthesis TagF TagB EpsJ RodC	hypothetical protein	Glyphos_transf
EDKGHOJJ_00993	SGB1846diffH_cfsweep_5_cf_consensus	993	1338	L	-	hldE	dehydrogenases and related proteins	Bifunctional protein HldE	CTP_transf_like
EDKGHOJJ_00994	SGB1846diffH_cfsweep_5_cf_consensus	994	1059	E	hisC	hisC_1	Aminotransferase class I and II	Histidinol-phosphate aminotransferase	Aminotran_1_2
EDKGHOJJ_01078	SGB1846diffH_cfsweep_5_cf_consensus	1078	897	M	-	gnu	to Edwardsiella ictaluri UDP-glucose 4-epimerase WbeIT SWALL Q937X6 (EMBL AY057452) (323 aa) fasta scores E()	N-acetyl-alpha-D-glucosaminyl-diphospho-ditrans,octacis-undecaprenol 4-epimerase	Epimerase
EDKGHOJJ_01079	SGB1846diffH_cfsweep_5_cf_consensus	1079	1212	M	-	-	Glycosyl transferases group 1	hypothetical protein	Glyco_trans_1_4,Glyco_trans_4_4,Glyco_transf_4,Glycos_transf_1
EDKGHOJJ_01088	SGB1846diffH_cfsweep_5_cf_consensus	1088	2130	F	-	-	COG NOG30008 non supervised orthologous group	hypothetical protein	SusD-like_3,SusD_RagB
EDKGHOJJ_01137	SGB1846diffH_cfsweep_5_cf_consensus	1137	1806	L	-	addA	DNA helicase	ATP-dependent helicase/nuclease subunit A	UvrD-helicase,UvrD_C
EDKGHOJJ_01138	SGB1846diffH_cfsweep_5_cf_consensus	1138	1800	L	-	recF_2	Protein of unknown function (DUF2813)	DNA replication and repair protein RecF	AAA_15
EDKGHOJJ_01142	SGB1846diffH_cfsweep_5_cf_consensus	1142	1632	L	-	-	AAA ATPase domain	hypothetical protein	AAA_15
EDKGHOJJ_01163	SGB1846diffH_cfsweep_5_cf_consensus	1163	2967	P	-	susC_6	TonB-linked outer membrane protein, SusC RagA family	TonB-dependent receptor SusC	CarbopepD_reg_2,Plug,TonB_dep_Rec
EDKGHOJJ_01202	SGB1846diffH_cfsweep_5_cf_consensus	1202	468	V	-	-	PFAM secretion protein HlyD family protein	hypothetical protein	HlyD_3
EDKGHOJJ_01218	SGB1846diffH_cfsweep_5_cf_consensus	1218	504	M	yncA	mnaT	(GNAT) family	L-amino acid N-acyltransferase MnaT	Acetyltransf_4
EDKGHOJJ_01286	SGB1846diffH_cfsweep_5_cf_consensus	1286	2454	G	-	-	Carbohydrate binding domain protein	hypothetical protein	Alpha-L-AF_C,CBM_4_9
EDKGHOJJ_01304	SGB1846diffH_cfsweep_5_cf_consensus	1304	1242	M	-	-	Domain of unknown function (DUF4959)	hypothetical protein	DUF4959,F5_F8_type_C
EDKGHOJJ_01307	SGB1846diffH_cfsweep_5_cf_consensus	1307	2760	T	-	-	Two component regulator propeller	hypothetical protein	Reg_prop
EDKGHOJJ_01309	SGB1846diffH_cfsweep_5_cf_consensus	1309	1428	N	-	-	Bacterial group 2 Ig-like protein	hypothetical protein	Big_2,DUF4979
EDKGHOJJ_01311	SGB1846diffH_cfsweep_5_cf_consensus	1311	1218	H	-	-	TonB-linked outer membrane protein, SusC RagA family	TonB-dependent receptor P26	CarbopepD_reg_2,Plug,STN,TonB_dep_Rec
EDKGHOJJ_01491	SGB1846diffH_cfsweep_5_cf_consensus	1491	468	L	-	-	Belongs to the 'phage' integrase family	hypothetical protein	Arm-DNA-bind_5,Phage_int_SAM_5,Phage_integrase
EDKGHOJJ_01492	SGB1846diffH_cfsweep_5_cf_consensus	1492	306	L	-	-	Belongs to the 'phage' integrase family	hypothetical protein	Arm-DNA-bind_5,Phage_int_SAM_5,Phage_integrase
EDKGHOJJ_01495	SGB1846diffH_cfsweep_5_cf_consensus	1495	1260	L	dcm	haeIIIM	C-5 cytosine-specific DNA methylase	Modification methylase HaeIII	DNA_methylase
EDKGHOJJ_01496	SGB1846diffH_cfsweep_5_cf_consensus	1496	1470	L	-	-	Histidine kinase-, DNA gyrase B-, and HSP90-like ATPase	hypothetical protein	HATPase_c_3
EDKGHOJJ_01498	SGB1846diffH_cfsweep_5_cf_consensus	1498	2487	L	-	-	Z1 domain	hypothetical protein	ResIII,Z1
EDKGHOJJ_01502	SGB1846diffH_cfsweep_5_cf_consensus	1502	423	L	vsr	vsr	May nick specific sequences that contain T G mispairs resulting from m5C-deamination	Very short patch repair protein	DUF559,Vsr
EDKGHOJJ_01608	SGB1846diffH_cfsweep_5_cf_consensus	1608	2058	G	-	-	Bacterial group 2 Ig-like protein	hypothetical protein	Big_2
EDKGHOJJ_01694	SGB1846diffH_cfsweep_5_cf_consensus	1694	2214	G	-	-	Carbohydrate binding domain protein	hypothetical protein	Alpha-L-AF_C,DUF1080
EDKGHOJJ_01696	SGB1846diffH_cfsweep_5_cf_consensus	1696	3111	P	-	-	TonB dependent receptor	TonB-dependent receptor P26	CarbopepD_reg_2,Plug,TonB_dep_Rec
EDKGHOJJ_01697	SGB1846diffH_cfsweep_5_cf_consensus	1697	1779	K	-	-	SusD family	hypothetical protein	SusD-like_3,SusD_RagB
EDKGHOJJ_01707	SGB1846diffH_cfsweep_5_cf_consensus	1707	3906	T	-	rcsC_35	ATPase histidine kinase DNA gyrase B HSP90 domain protein	Sensor histidine kinase RcsC	HATPase_c,HTH_18,HisKA,Reg_prop,Response_reg,Y_Y_Y
EDKGHOJJ_01708	SGB1846diffH_cfsweep_5_cf_consensus	1708	1647	G	xynB_10	-	Glycosyl hydrolases family 43	Beta-xylosidase	Glyco_hydro_43
EDKGHOJJ_01711	SGB1846diffH_cfsweep_5_cf_consensus	1711	1413	G	-	-	Belongs to the glycosyl hydrolase 43 family	hypothetical protein	Big_2,Glyco_hydro_43,Laminin_G_3
EDKGHOJJ_01712	SGB1846diffH_cfsweep_5_cf_consensus	1712	642	G	-	-	Alpha galactosidase A	hypothetical protein	He_PIG,He_PIG_assoc,Melibiase_2,Melibiase_2_C
EDKGHOJJ_01713	SGB1846diffH_cfsweep_5_cf_consensus	1713	1026	G	-	-	Glycosyl hydrolases family 32 N-terminal domain	hypothetical protein	Glyco_hydro_43
EDKGHOJJ_01714	SGB1846diffH_cfsweep_5_cf_consensus	1714	1878	G	-	-	Glycosyl hydrolases family 32 N-terminal domain	hypothetical protein	Glyco_hydro_43
EDKGHOJJ_01715	SGB1846diffH_cfsweep_5_cf_consensus	1715	1260	G	-	-	Glycosyl Hydrolase Family 88	hypothetical protein	Glyco_hydro_88
EDKGHOJJ_01716	SGB1846diffH_cfsweep_5_cf_consensus	1716	1242	O	-	-	protein conserved in bacteria	hypothetical protein	DUF2264,Glyco_hydro_16
EDKGHOJJ_01718	SGB1846diffH_cfsweep_5_cf_consensus	1718	2301	E	-	-	Pfam:SusD	hypothetical protein	SusD-like_3,SusD_RagB
EDKGHOJJ_01724	SGB1846diffH_cfsweep_5_cf_consensus	1724	1455	G	-	-	Belongs to the glycosyl hydrolase 28 family	hypothetical protein	Glyco_hydro_28
EDKGHOJJ_01823	SGB1846diffH_cfsweep_5_cf_consensus	1823	2001	E	-	-	Transglutaminase-like	hypothetical protein	-
EDKGHOJJ_01827	SGB1846diffH_cfsweep_5_cf_consensus	1827	1908	E	-	-	non supervised orthologous group	hypothetical protein	-
EDKGHOJJ_01877	SGB1846diffH_cfsweep_5_cf_consensus	1877	1206	M	-	wecC	Belongs to the UDP-glucose GDP-mannose dehydrogenase family	UDP-N-acetyl-D-mannosamine dehydrogenase	UDPG_MGDP_dh,UDPG_MGDP_dh_C,UDPG_MGDP_dh_N
EDKGHOJJ_01879	SGB1846diffH_cfsweep_5_cf_consensus	1879	699	M	-	wecG	Belongs to the glycosyltransferase 26 family	UDP-N-acetyl-D-mannosaminuronic acid transferase	Glyco_tran_WecB
EDKGHOJJ_01880	SGB1846diffH_cfsweep_5_cf_consensus	1880	195	O	-	-	Highly conserved protein containing a thioredoxin domain	hypothetical protein	Glyco_hydro_88
EDKGHOJJ_01881	SGB1846diffH_cfsweep_5_cf_consensus	1881	1035	M	-	-	transferase activity, transferring glycosyl groups	hypothetical protein	Glyco_transf_4,Glycos_transf_1
EDKGHOJJ_01882	SGB1846diffH_cfsweep_5_cf_consensus	1882	1155	O	-	-	Glycosyl Hydrolase Family 88	hypothetical protein	Glyco_hydro_88
EDKGHOJJ_01884	SGB1846diffH_cfsweep_5_cf_consensus	1884	1053	M	-	mshA_5	Glycosyl transferases group 1	D-inositol-3-phosphate glycosyltransferase	Glycos_transf_1
EDKGHOJJ_01885	SGB1846diffH_cfsweep_5_cf_consensus	1885	1146	M	-	-	transferase activity, transferring glycosyl groups	hypothetical protein	Glyco_trans_1_4,Glyco_transf_4,Glycos_transf_1
EDKGHOJJ_01886	SGB1846diffH_cfsweep_5_cf_consensus	1886	1311	M	-	-	O-Antigen ligase	hypothetical protein	Wzy_C
EDKGHOJJ_01887	SGB1846diffH_cfsweep_5_cf_consensus	1887	1188	I	-	-	Acyltransferase family	hypothetical protein	Acyl_transf_3
EDKGHOJJ_01888	SGB1846diffH_cfsweep_5_cf_consensus	1888	939	M	-	gspA	Glycosyl transferase family 8	General stress protein A	Glyco_transf_8
EDKGHOJJ_01890	SGB1846diffH_cfsweep_5_cf_consensus	1890	1008	M	-	-	Glycosyltransferase like family 2	hypothetical protein	Glycos_transf_2
EDKGHOJJ_01891	SGB1846diffH_cfsweep_5_cf_consensus	1891	1134	M	wbcM	-	Glycosyl transferases group 1	hypothetical protein	Glyco_transf_4,Glycos_transf_1
EDKGHOJJ_01942	SGB1846diffH_cfsweep_5_cf_consensus	1942	765	K	yvoA	nagR	UbiC transcription regulator-associated domain protein	HTH-type transcriptional repressor NagR	GntR,UTRA
EDKGHOJJ_01943	SGB1846diffH_cfsweep_5_cf_consensus	1943	1731	G	-	-	Psort location Cytoplasmic, score 8.96	hypothetical protein	ROK
EDKGHOJJ_01945	SGB1846diffH_cfsweep_5_cf_consensus	1945	1152	G	-	-	Transporter, major facilitator family protein	hypothetical protein	MFS_1
EDKGHOJJ_01946	SGB1846diffH_cfsweep_5_cf_consensus	1946	3126	P	-	-	TonB-linked outer membrane protein, SusC RagA family	TonB-dependent receptor P3	CarbopepD_reg_2,Plug,TonB_dep_Rec
EDKGHOJJ_01948	SGB1846diffH_cfsweep_5_cf_consensus	1948	1497	G	-	-	alpha-L-arabinofuranosidase	hypothetical protein	-
EDKGHOJJ_01949	SGB1846diffH_cfsweep_5_cf_consensus	1949	2400	G	-	lacZ_14	Belongs to the glycosyl hydrolase 2 family	Beta-galactosidase	DUF4982,Glyco_hydro_2,Glyco_hydro_2_C,Glyco_hydro_2_N
EDKGHOJJ_01950	SGB1846diffH_cfsweep_5_cf_consensus	1950	2088	G	-	-	COG COG0383 Alpha-mannosidase	hypothetical protein	CBM-like,Glyco_hydro_38,Glyco_hydro_38C
EDKGHOJJ_01954	SGB1846diffH_cfsweep_5_cf_consensus	1954	666	K	-	-	PFAM Bacterial regulatory proteins, tetR family	hypothetical protein	TetR_N
EDKGHOJJ_02020	SGB1846diffH_cfsweep_5_cf_consensus	2020	4047	T	-	rcsC_42	ATPase histidine kinase DNA gyrase B HSP90 domain protein	Sensor histidine kinase RcsC	HATPase_c,HTH_18,HisKA,Reg_prop,Response_reg,Y_Y_Y
EDKGHOJJ_02024	SGB1846diffH_cfsweep_5_cf_consensus	2024	1800	G	-	-	Belongs to the glycosyl hydrolase 43 family	Beta-xylosidase	Glyco_hydro_43
EDKGHOJJ_02026	SGB1846diffH_cfsweep_5_cf_consensus	2026	1689	F	-	-	Pfam:SusD	SusD-like protein	SusD-like_3,SusD_RagB
EDKGHOJJ_02027	SGB1846diffH_cfsweep_5_cf_consensus	2027	3060	P	-	-	TonB-linked outer membrane protein, SusC RagA family	TonB-dependent receptor P26	CarbopepD_reg_2,Plug,STN,TonB_dep_Rec
EDKGHOJJ_02028	SGB1846diffH_cfsweep_5_cf_consensus	2028	1734	G	xylB	-	Belongs to the glycosyl hydrolase 43 family	Non-reducing end alpha-L-arabinofuranosidase BoGH43B	Glyco_hydro_43
EDKGHOJJ_02032	SGB1846diffH_cfsweep_5_cf_consensus	2032	243	I	-	-	lipid kinase, YegS Rv2252 BmrU family	hypothetical protein	DAGK_cat
EDKGHOJJ_02034	SGB1846diffH_cfsweep_5_cf_consensus	2034	600	D	-	-	protein conserved in bacteria	hypothetical protein	DUF4986,Glyco_hydro_127
EDKGHOJJ_02036	SGB1846diffH_cfsweep_5_cf_consensus	2036	279	G	tkt	-	Belongs to the transketolase family	hypothetical protein	Transket_pyr,Transketolase_C,Transketolase_N
EDKGHOJJ_02037	SGB1846diffH_cfsweep_5_cf_consensus	2037	279	C	-	yhdN	aldo keto reductase	Aldo-keto reductase YhdN	Aldo_ket_red
EDKGHOJJ_02074	SGB1846diffH_cfsweep_5_cf_consensus	2074	582	C	-	-	Flavodoxin	hypothetical protein	Flavodoxin_4
EDKGHOJJ_02076	SGB1846diffH_cfsweep_5_cf_consensus	2076	741	G	-	-	PFAM major facilitator superfamily MFS_1	hypothetical protein	MFS_1
EDKGHOJJ_02077	SGB1846diffH_cfsweep_5_cf_consensus	2077	510	G	-	-	PFAM major facilitator superfamily MFS_1	hypothetical protein	MFS_1
EDKGHOJJ_02078	SGB1846diffH_cfsweep_5_cf_consensus	2078	1170	C	bdhA	bdhA	Psort location Cytoplasmic, score	NADH-dependent butanol dehydrogenase A	Fe-ADH
EDKGHOJJ_02079	SGB1846diffH_cfsweep_5_cf_consensus	2079	1140	C	-	adhA_2	Zinc-binding dehydrogenase	putative formaldehyde dehydrogenase AdhA	ADH_N,ADH_zinc_N
EDKGHOJJ_02080	SGB1846diffH_cfsweep_5_cf_consensus	2080	669	C	-	-	Flavodoxin	hypothetical protein	Flavodoxin_4
EDKGHOJJ_02086	SGB1846diffH_cfsweep_5_cf_consensus	2086	1233	L	-	xerC_10	Belongs to the 'phage' integrase family	Tyrosine recombinase XerC	Arm-DNA-bind_5,Phage_int_SAM_5,Phage_integrase
EDKGHOJJ_02100	SGB1846diffH_cfsweep_5_cf_consensus	2100	1113	M	-	pglA_1	PFAM glycosyl transferase group 1	N,N'-diacetylbacillosaminyl-diphospho-undecaprenol alpha-1,3-N-acetylgalactosaminyltransferase	Glyco_trans_1_4,Glyco_trans_4_2,Glycos_transf_1
EDKGHOJJ_02102	SGB1846diffH_cfsweep_5_cf_consensus	2102	1092	M	-	epsF	Glycosyl transferase 4-like	Putative glycosyltransferase EpsF	Glyco_transf_4,Glycos_transf_1
EDKGHOJJ_02104	SGB1846diffH_cfsweep_5_cf_consensus	2104	720	M	-	-	Glycosyltransferase sugar-binding region containing DXD motif	hypothetical protein	Caps_synth,Gly_transf_sug
EDKGHOJJ_02105	SGB1846diffH_cfsweep_5_cf_consensus	2105	573	E	-	-	Bacterial transferase hexapeptide (six repeats)	hypothetical protein	Hexapep
EDKGHOJJ_02106	SGB1846diffH_cfsweep_5_cf_consensus	2106	1221	H	-	mshA_6	Glycosyltransferase Family 4	D-inositol-3-phosphate glycosyltransferase	Glyco_transf_4,Glycos_transf_1
EDKGHOJJ_02109	SGB1846diffH_cfsweep_5_cf_consensus	2109	1266	M	wbpO	wbpA	Belongs to the UDP-glucose GDP-mannose dehydrogenase family	UDP-N-acetyl-D-glucosamine 6-dehydrogenase	UDPG_MGDP_dh,UDPG_MGDP_dh_C,UDPG_MGDP_dh_N
EDKGHOJJ_02191	SGB1846diffH_cfsweep_5_cf_consensus	2191	1668	M	-	-	O-antigen ligase like membrane protein	hypothetical protein	TPR_19,Wzy_C
EDKGHOJJ_02286	SGB1846diffH_cfsweep_5_cf_consensus	2286	2859	G	-	lacZ_16	Belongs to the glycosyl hydrolase 2 family	Beta-galactosidase	Glyco_hydro_2,Glyco_hydro_2_C,Glyco_hydro_2_N
EDKGHOJJ_02287	SGB1846diffH_cfsweep_5_cf_consensus	2287	2058	G	-	bgaA	Beta-galactosidase trimerisation domain	Beta-galactosidase BgaA	Glyco_hydro_42,Glyco_hydro_42C,Glyco_hydro_42M
EDKGHOJJ_02289	SGB1846diffH_cfsweep_5_cf_consensus	2289	3465	P	-	-	TonB-linked outer membrane protein, SusC RagA family	TonB-dependent receptor P3	CarbopepD_reg_2,Plug,TonB_dep_Rec
EDKGHOJJ_02291	SGB1846diffH_cfsweep_5_cf_consensus	2291	690	K	-	-	RNA polymerase sigma-70 factor	hypothetical protein	Sigma70_r2,Sigma70_r4_2
EDKGHOJJ_02463	SGB1846diffH_cfsweep_5_cf_consensus	2463	855	K	-	rhaR_4	Transcriptional regulator, AraC family	HTH-type transcriptional activator RhaR	HTH_18
EDKGHOJJ_02465	SGB1846diffH_cfsweep_5_cf_consensus	2465	648	M	-	-	Outer membrane protein beta-barrel domain	hypothetical protein	OMP_b-brl,OMP_b-brl_2
EDKGHOJJ_02473	SGB1846diffH_cfsweep_5_cf_consensus	2473	117	L	-	-	Belongs to the 'phage' integrase family	hypothetical protein	Arm-DNA-bind_5,Phage_int_SAM_5,Phage_integrase
EDKGHOJJ_02474	SGB1846diffH_cfsweep_5_cf_consensus	2474	282	L	-	xerC_11	Belongs to the 'phage' integrase family	Tyrosine recombinase XerC	Arm-DNA-bind_5,Phage_int_SAM_5,Phage_integrase
EDKGHOJJ_02479	SGB1846diffH_cfsweep_5_cf_consensus	2479	2769	L	resA	-	Type III restriction enzyme res subunit	hypothetical protein	Helicase_C,ResIII
EDKGHOJJ_02480	SGB1846diffH_cfsweep_5_cf_consensus	2480	1791	L	-	-	PFAM DNA methylase N-4 N-6 domain protein	hypothetical protein	N6_N4_Mtase
EDKGHOJJ_02482	SGB1846diffH_cfsweep_5_cf_consensus	2482	2919	L	-	rapA	helicase activity	RNA polymerase-associated protein RapA	Helicase_C,SNF2_N
EDKGHOJJ_02483	SGB1846diffH_cfsweep_5_cf_consensus	2483	561	K	-	-	Acetyltransferase (GNAT) domain	hypothetical protein	Acetyltransf_9
EDKGHOJJ_02516	SGB1846diffH_cfsweep_5_cf_consensus	2516	1515	M	-	mdtA_3	Belongs to the membrane fusion protein (MFP) (TC 8.A.1) family	Multidrug resistance protein MdtA	HlyD_3,HlyD_D23
EDKGHOJJ_02517	SGB1846diffH_cfsweep_5_cf_consensus	2517	3096	P	czcA	czcA_4	Belongs to the resistance-nodulation-cell division (RND) (TC 2.A.6) family	Cobalt-zinc-cadmium resistance protein CzcA	ACR_tran
EDKGHOJJ_02519	SGB1846diffH_cfsweep_5_cf_consensus	2519	1830	P	cadA	copA	ATPase, P-type (transporting), HAD superfamily, subfamily IC	Copper-exporting P-type ATPase	E1-E2_ATPase,HMA,Hydrolase
EDKGHOJJ_02558	SGB1846diffH_cfsweep_5_cf_consensus	2558	1506	P	-	atsA_3	Type I phosphodiesterase / nucleotide pyrophosphatase	Arylsulfatase	DUF4976,Sulfatase
EDKGHOJJ_02559	SGB1846diffH_cfsweep_5_cf_consensus	2559	897	C	-	-	COG0584 Glycerophosphoryl diester phosphodiesterase	hypothetical protein	DUF4996,GDPD
EDKGHOJJ_02560	SGB1846diffH_cfsweep_5_cf_consensus	2560	894	C	-	-	COG0584 Glycerophosphoryl diester phosphodiesterase	hypothetical protein	DUF4996,GDPD
EDKGHOJJ_02562	SGB1846diffH_cfsweep_5_cf_consensus	2562	3471	P	-	-	TonB-linked outer membrane protein, SusC RagA family	TonB-dependent receptor P26	CarbopepD_reg_2,CarboxypepD_reg,Plug,STN,TonB_dep_Rec
EDKGHOJJ_02564	SGB1846diffH_cfsweep_5_cf_consensus	2564	600	K	-	-	ECF sigma factor	hypothetical protein	Sigma70_r2,Sigma70_r4_2
EDKGHOJJ_02573	SGB1846diffH_cfsweep_5_cf_consensus	2573	363	J	-	-	23S rRNA-intervening sequence protein	hypothetical protein	23S_rRNA_IVP
EDKGHOJJ_02740	SGB1846diffH_cfsweep_5_cf_consensus	2740	1854	O	-	-	Heat shock 70 kDa protein	hypothetical protein	-
EDKGHOJJ_02743	SGB1846diffH_cfsweep_5_cf_consensus	2743	1956	O	-	ftsH_1	Cell division protein 48, CDC48, domain 2	ATP-dependent zinc metalloprotease FtsH	AAA,CDC48_2,CDC48_N
EDKGHOJJ_02858	SGB1846diffH_cfsweep_5_cf_consensus	2858	1464	M	-	-	Psort location CytoplasmicMembrane, score 10.00	hypothetical protein	Wzy_C
EDKGHOJJ_02866	SGB1846diffH_cfsweep_5_cf_consensus	2866	1143	M	-	gtfA_1	Glycosyl transferases group 1	UDP-N-acetylglucosamine--peptide N-acetylglucosaminyltransferase GtfA subunit	Glyco_transf_4,Glycos_transf_1
EDKGHOJJ_02868	SGB1846diffH_cfsweep_5_cf_consensus	2868	1167	M	-	gtfA_2	Glycosyltransferase, group 1 family protein	UDP-N-acetylglucosamine--peptide N-acetylglucosaminyltransferase GtfA subunit	Glyco_transf_4,Glycos_transf_1
EDKGHOJJ_02896	SGB1846diffH_cfsweep_5_cf_consensus	2896	849	N	-	-	domain, Protein	hypothetical protein	Big_2,F5_F8_type_C,Glyco_hydro_16,SLH,WxL
EDKGHOJJ_02996	SGB1846diffH_cfsweep_5_cf_consensus	2996	2076	H	ppk	ppk_2	Catalyzes the reversible transfer of the terminal phosphate of ATP to form a long-chain polyphosphate (polyP)	Polyphosphate kinase	PP_kinase,PP_kinase_C,PP_kinase_N
EDKGHOJJ_03087	SGB1846diffH_cfsweep_5_cf_consensus	3087	738	O	-	-	Belongs to the peptidase S8 family	hypothetical protein	Peptidase_S8
EDKGHOJJ_03156	SGB1846diffH_cfsweep_5_cf_consensus	3156	2361	H	-	btuB_8	Psort location OuterMembrane, score	Vitamin B12 transporter BtuB	CarbopepD_reg_2,CarboxypepD_reg,Plug,TonB_dep_Rec
EDKGHOJJ_03283	SGB1846diffH_cfsweep_5_cf_consensus	3283	447	H	-	-	Nucleotidyltransferase substrate-binding family protein	hypothetical protein	NTase_sub_bind
EDKGHOJJ_03300	SGB1846diffH_cfsweep_5_cf_consensus	3300	2214	V	-	-	Efflux ABC transporter, permease protein	hypothetical protein	-
EDKGHOJJ_03358	SGB1846diffH_cfsweep_5_cf_consensus	3358	135	L	-	-	Transposase IS66 family	hypothetical protein	DDE_Tnp_IS66
EDKGHOJJ_03368	SGB1846diffH_cfsweep_5_cf_consensus	3368	408	M	-	-	dTDP-4-dehydrorhamnose 3,5-epimerase activity	hypothetical protein	FdtA
EDKGHOJJ_03369	SGB1846diffH_cfsweep_5_cf_consensus	3369	1077	M	rfbG	rfbG	CDP-glucose 4,6-dehydratase	CDP-glucose 4,6-dehydratase	GDP_Man_Dehyd
EDKGHOJJ_03370	SGB1846diffH_cfsweep_5_cf_consensus	3370	924	M	galE	-	UDP-glucose 4-epimerase activity	hypothetical protein	Epimerase
EDKGHOJJ_03374	SGB1846diffH_cfsweep_5_cf_consensus	3374	966	M	-	arnC_5	Glycosyltransferase like family 2	Undecaprenyl-phosphate 4-deoxy-4-formamido-L-arabinose transferase	Glycos_transf_2
EDKGHOJJ_03377	SGB1846diffH_cfsweep_5_cf_consensus	3377	513	E	-	-	serine acetyltransferase	hypothetical protein	Hexapep
EDKGHOJJ_03378	SGB1846diffH_cfsweep_5_cf_consensus	3378	1089	M	wbbO	pglJ	Glycosyl transferases group 1	N-acetylgalactosamine-N,N'-diacetylbacillosaminyl-diphospho-undecaprenol 4-alpha-N-acetylgalactosaminyltransferase	Glyco_trans_4_2,Glycos_transf_1
EDKGHOJJ_03379	SGB1846diffH_cfsweep_5_cf_consensus	3379	1110	F	-	-	Involved in the de novo purine biosynthesis. Catalyzes the transfer of formate to 5-phospho-ribosyl-glycinamide (GAR), producing 5-phospho-ribosyl-N-formylglycinamide (FGAR). Formate is provided by PurU via hydrolysis of 10-formyl-tetrahydrofolate	hypothetical protein	ATP-grasp
EDKGHOJJ_03381	SGB1846diffH_cfsweep_5_cf_consensus	3381	1098	M	-	epsD_1	Glycosyltransferase Family 4	Putative glycosyltransferase EpsD	Glyco_transf_4,Glycos_transf_1
EDKGHOJJ_03387	SGB1846diffH_cfsweep_5_cf_consensus	3387	1533	G	-	-	Belongs to the glycosyl hydrolase 28 family	hypothetical protein	Glyco_hydro_28
EDKGHOJJ_03389	SGB1846diffH_cfsweep_5_cf_consensus	3389	1293	G	-	-	unsaturated glucuronyl hydrolase involved in regulation of bacterial surface properties, and related proteins	hypothetical protein	Glyco_hydro_88
EDKGHOJJ_03390	SGB1846diffH_cfsweep_5_cf_consensus	3390	4263	T	-	rcsC_58	Y_Y_Y domain	Sensor histidine kinase RcsC	HATPase_c,HTH_18,HisKA,Reg_prop,Response_reg,Y_Y_Y
EDKGHOJJ_03393	SGB1846diffH_cfsweep_5_cf_consensus	3393	3297	G	-	-	Glycosyl hydrolase family 2, sugar binding domain protein	hypothetical protein	Glyco_hydro_106,Glyco_hydro_2_N
EDKGHOJJ_03396	SGB1846diffH_cfsweep_5_cf_consensus	3396	2304	E	-	-	Pfam:SusD	hypothetical protein	SusD-like_3,SusD_RagB
EDKGHOJJ_03637	SGB1846diffH_cfsweep_5_cf_consensus	3637	1086	F	ddl	ddlA_2	Belongs to the D-alanine--D-alanine ligase family	D-alanine--D-alanine ligase A	Dala_Dala_lig_C,Dala_Dala_lig_N
EDKGHOJJ_03663	SGB1846diffH_cfsweep_5_cf_consensus	3663	1110	M	-	epsD_2	Glycosyltransferase, group 1 family protein	Putative glycosyltransferase EpsD	Glyco_trans_4_2,Glyco_trans_4_4,Glyco_transf_4,Glycos_transf_1
EDKGHOJJ_03664	SGB1846diffH_cfsweep_5_cf_consensus	3664	1008	M	-	arnC_6	CDP-glycerol poly(glycerophosphate) glycerophosphotransferase	Undecaprenyl-phosphate 4-deoxy-4-formamido-L-arabinose transferase	Glycos_transf_2,Glyphos_transf
EDKGHOJJ_03665	SGB1846diffH_cfsweep_5_cf_consensus	3665	876	H	-	wbnK	Glycosyltransferase, family 11	O-antigen biosynthesis glycosyltransferase WbnK	Glyco_transf_11
EDKGHOJJ_03667	SGB1846diffH_cfsweep_5_cf_consensus	3667	861	V	-	-	Glycosyl transferase, family 2	hypothetical protein	Glyco_transf_7C,Glycos_transf_1,Glycos_transf_2
EDKGHOJJ_03671	SGB1846diffH_cfsweep_5_cf_consensus	3671	1140	M	wbpP	wbiB	NAD dependent epimerase dehydratase family	dTDP-L-rhamnose 4-epimerase	Epimerase,GDP_Man_Dehyd
EDKGHOJJ_03673	SGB1846diffH_cfsweep_5_cf_consensus	3673	645	M	-	dapH_3	Bacterial transferase hexapeptide (six repeats)	2,3,4,5-tetrahydropyridine-2,6-dicarboxylate N-acetyltransferase	Hexapep
EDKGHOJJ_03677	SGB1846diffH_cfsweep_5_cf_consensus	3677	657	F	-	-	HAD-hyrolase-like	putative protein	HAD_2
EDKGHOJJ_03678	SGB1846diffH_cfsweep_5_cf_consensus	3678	1605	E	-	mhpE	Catalyzes the retro-aldol cleavage of 4-hydroxy-2- oxopentanoate to pyruvate and acetaldehyde. Is involved in the meta-cleavage pathway for the degradation of aromatic compounds	4-hydroxy-2-oxovalerate aldolase	HMGL-like
EDKGHOJJ_03679	SGB1846diffH_cfsweep_5_cf_consensus	3679	729	M	kdsB	kpsU_2	Cytidylyltransferase	3-deoxy-manno-octulosonate cytidylyltransferase	CTP_transf_3
EDKGHOJJ_03973	SGB1846diffH_cfsweep_5_cf_consensus	3973	189	M	wcgX	-	Glycosyl transferase family 4	hypothetical protein	Glycos_transf_4
EDKGHOJJ_03974	SGB1846diffH_cfsweep_5_cf_consensus	3974	1116	M	-	-	Glycosyl transferases group 1	hypothetical protein	Glyco_trans_1_4,Glyco_trans_4_4,Glyco_transf_4,Glycos_transf_1
EDKGHOJJ_03975	SGB1846diffH_cfsweep_5_cf_consensus	3975	1089	M	-	-	transferase activity, transferring glycosyl groups	hypothetical protein	Glyco_trans_4_4,Glyco_transf_4,Glycos_transf_1
EDKGHOJJ_03977	SGB1846diffH_cfsweep_5_cf_consensus	3977	651	M	-	neuA	Cytidylyltransferase	CMP-N,N'-diacetyllegionaminic acid synthase	CTP_transf_3
EDKGHOJJ_03979	SGB1846diffH_cfsweep_5_cf_consensus	3979	948	M	kdsD	kdsD_1	Belongs to the SIS family. GutQ KpsF subfamily	Arabinose 5-phosphate isomerase KdsD	CBS,SIS
EDKGHOJJ_03981	SGB1846diffH_cfsweep_5_cf_consensus	3981	759	H	kdsA	kdsA_3	Belongs to the KdsA family	2-dehydro-3-deoxyphosphooctonate aldolase	DAHP_synth_1
EDKGHOJJ_03982	SGB1846diffH_cfsweep_5_cf_consensus	3982	945	M	-	-	Glycosyltransferase, group 2 family	hypothetical protein	Glycos_transf_2
EDKGHOJJ_03988	SGB1846diffH_cfsweep_5_cf_consensus	3988	465	I	nodN	-	MaoC-like protein	putative enoyl-CoA hydratase 1	MaoC_dehydratas
EDKGHOJJ_03990	SGB1846diffH_cfsweep_5_cf_consensus	3990	966	M	-	-	NAD dependent epimerase dehydratase family	hypothetical protein	Epimerase,GDP_Man_Dehyd
EDKGHOJJ_03991	SGB1846diffH_cfsweep_5_cf_consensus	3991	1197	F	-	carB_3	ATP-grasp domain	Carbamoyl-phosphate synthase large chain	ATP-grasp_3,ATP-grasp_4
EDKGHOJJ_03992	SGB1846diffH_cfsweep_5_cf_consensus	3992	1083	E	vioA	vioA	Belongs to the DegT DnrJ EryC1 family	dTDP-4-amino-4,6-dideoxy-D-glucose transaminase	DegT_DnrJ_EryC1
EDKGHOJJ_03995	SGB1846diffH_cfsweep_5_cf_consensus	3995	288	M	fnlA	capD_2	Polysaccharide biosynthesis protein	UDP-glucose 4-epimerase	Polysacc_syn_2C,Polysacc_synt_2
EDKGHOJJ_04001	SGB1846diffH_cfsweep_5_cf_consensus	4001	1215	L	-	-	COG3328 Transposase and inactivated derivatives	IS256 family transposase ISSde5	Transposase_mut
EDKGHOJJ_04003	SGB1846diffH_cfsweep_5_cf_consensus	4003	1200	P	-	-	Phosphate-selective porin O and P	hypothetical protein	Porin_O_P
EDKGHOJJ_04024	SGB1846diffH_cfsweep_5_cf_consensus	4024	1398	E	-	-	Domain of unknown function (DUF4374)	hypothetical protein	DUF4374
EDKGHOJJ_04026	SGB1846diffH_cfsweep_5_cf_consensus	4026	1980	Q	-	-	phosphatase activity	hypothetical protein	SusD-like_3,SusD_RagB
EDKGHOJJ_04027	SGB1846diffH_cfsweep_5_cf_consensus	4027	3240	P	-	-	TonB-linked outer membrane protein, SusC RagA family	TonB-dependent receptor P3	CarbopepD_reg_2,Plug,STN,TonB_dep_Rec
EDKGHOJJ_04063	SGB1846diffH_cfsweep_5_cf_consensus	4063	2850	G	-	ebgA	beta-galactosidase	Evolved beta-galactosidase subunit alpha	Bgal_small_N,Glyco_hydro_2,Glyco_hydro_2_C,Glyco_hydro_2_N
EDKGHOJJ_04212	SGB1846diffH_cfsweep_5_cf_consensus	4212	1650	M	-	-	SusD family	hypothetical protein	SusD-like_3,SusD_RagB
EDKGHOJJ_04213	SGB1846diffH_cfsweep_5_cf_consensus	4213	2997	P	-	susC_15	TonB-linked outer membrane protein, SusC RagA family	TonB-dependent receptor SusC	CarbopepD_reg_2,Plug,STN,TonB_dep_Rec
EDKGHOJJ_04355	SGB1846diffH_cfsweep_5_cf_consensus	4355	1959	L	-	-	Exonuclease	hypothetical protein	RNase_T
EDKGHOJJ_04357	SGB1846diffH_cfsweep_5_cf_consensus	4357	957	L	-	-	Psort location Cytoplasmic, score 8.96	hypothetical protein	Toprim_2,zf-CHC2
EDKGHOJJ_04409	SGB1846diffH_cfsweep_5_cf_consensus	4409	4524	L	cas9	cas9	CRISPR (clustered regularly interspaced short palindromic repeat) is an adaptive immune system that provides protection against mobile genetic elements (viruses, transposable elements and conjugative plasmids). CRISPR clusters contain spacers, sequences complementary to antecedent mobile elements, and target invading nucleic acids. CRISPR clusters are transcribed and processed into CRISPR RNA (cr…	CRISPR-associated endonuclease Cas9	Cas9-BH,HNH_4
EDKGHOJJ_04411	SGB1846diffH_cfsweep_5_cf_consensus	4411	333	L	cas2	cas2	CRISPR (clustered regularly interspaced short palindromic repeat), is an adaptive immune system that provides protection against mobile genetic elements (viruses, transposable elements and conjugative plasmids). CRISPR clusters contain sequences complementary to antecedent mobile elements and target invading nucleic acids. CRISPR clusters are transcribed and processed into CRISPR RNA (crRNA). Fun…	CRISPR-associated endoribonuclease Cas2	CRISPR_Cas2
EDKGHOJJ_04413	SGB1846diffH_cfsweep_5_cf_consensus	4413	2826	T	-	rhaR_9	ATPase histidine kinase DNA gyrase B HSP90 domain protein	HTH-type transcriptional activator RhaR	HATPase_c,HTH_18,HisKA,Reg_prop,Response_reg,Y_Y_Y
EDKGHOJJ_04414	SGB1846diffH_cfsweep_5_cf_consensus	4414	3006	P	-	susC_17	PFAM TonB-dependent Receptor Plug	TonB-dependent receptor SusC	CarbopepD_reg_2,Plug,STN,TonB_dep_Rec
EDKGHOJJ_04415	SGB1846diffH_cfsweep_5_cf_consensus	4415	1641	M	-	-	PFAM RagB SusD	hypothetical protein	SusD-like_3,SusD_RagB
EDKGHOJJ_04466	SGB1846diffH_cfsweep_5_cf_consensus	4466	1776	L	-	-	Transposase IS66 family	hypothetical protein	DDE_Tnp_IS66
EDKGHOJJ_04568	SGB1846diffH_cfsweep_5_cf_consensus	4568	822	L	-	-	Integrase core domain protein	hypothetical protein	rve,rve_3
EDKGHOJJ_04569	SGB1846diffH_cfsweep_5_cf_consensus	4569	405	L	-	-	transposase activity	hypothetical protein	HTH_Tnp_1
EDKGHOJJ_04622	SGB1846diffH_cfsweep_5_cf_consensus	4622	1710	M	-	-	O-Antigen ligase	hypothetical protein	Wzy_C
EDKGHOJJ_04623	SGB1846diffH_cfsweep_5_cf_consensus	4623	1929	E	-	-	non supervised orthologous group	hypothetical protein	Transglut_core
EDKGHOJJ_04680	SGB1846diffH_cfsweep_5_cf_consensus	4680	369	D	-	-	COG NOG26689 non supervised orthologous group	hypothetical protein	AAA_31,CbiA
EDKGHOJJ_04744	SGB1846diffH_cfsweep_5_cf_consensus	4744	1473	L	-	-	COG COG3666 Transposase and inactivated derivatives	IS1182 family transposase ISPa7	DDE_Tnp_1_6,DUF772
EDKGHOJJ_04756	SGB1846diffH_cfsweep_5_cf_consensus	4756	3129	N	-	-	bacterial-type flagellum assembly	hypothetical protein	DUF4988
EDKGHOJJ_04761	SGB1846diffH_cfsweep_5_cf_consensus	4761	2478	N	-	-	domain, Protein	hypothetical protein	Big_2,CAMP_factor,DUF4430,DUF4988,LRR_5,Peptidase_C1,SLH
EDKGHOJJ_04796	SGB1846diffH_cfsweep_5_cf_consensus	4796	996	L	-	-	this gene contains a nucleotide ambiguity which may be the result of a sequencing error	IS110 family transposase ISCaa7	DEDD_Tnp_IS110,Transposase_20
BDJIIKHL_00232	SGB1846diffH_sweep_1_cf_consensus	232	1806	J	-	-	Gram-negative-bacterium-type cell outer membrane assembly	hypothetical protein	SmpA_OmlA,SusD-like_3
BDJIIKHL_00664	SGB1846diffH_sweep_1_cf_consensus	664	1734	M	-	ltaS2	Sulfatase	Lipoteichoic acid synthase 2	Sulfatase
BDJIIKHL_00669	SGB1846diffH_sweep_1_cf_consensus	669	1116	M	-	-	Glycosyl transferases group 1	hypothetical protein	Glycos_transf_1
BDJIIKHL_00876	SGB1846diffH_sweep_1_cf_consensus	876	501	K	-	-	AntA/AntB antirepressor	hypothetical protein	ANT,AntA,KilA-N,ORF6N
BDJIIKHL_01029	SGB1846diffH_sweep_1_cf_consensus	1029	918	K	-	-	HTH domain protein	hypothetical protein	HTH_11,WYL
BDJIIKHL_01031	SGB1846diffH_sweep_1_cf_consensus	1031	1440	D	-	-	Protein of unknown function (DUF3375)	putative protein/MSMEI_1241	DUF3375
BDJIIKHL_01355	SGB1846diffH_sweep_1_cf_consensus	1355	1806	F	-	-	SusD family	hypothetical protein	SusD-like_3,SusD_RagB
BDJIIKHL_01358	SGB1846diffH_sweep_1_cf_consensus	1358	219	L	-	-	COG COG3385 FOG Transposase and inactivated derivatives	hypothetical protein	DDE_Tnp_1,DUF4372
BDJIIKHL_01955	SGB1846diffH_sweep_1_cf_consensus	1955	144	L	-	-	Phage integrase SAM-like domain	hypothetical protein	Arm-DNA-bind_5,Phage_int_SAM_5,Phage_integrase
BDJIIKHL_02112	SGB1846diffH_sweep_1_cf_consensus	2112	528	C	-	-	FMN binding	hypothetical protein	Cyclophil_like
BDJIIKHL_02215	SGB1846diffH_sweep_1_cf_consensus	2215	168	K	-	-	SIR2-like domain	hypothetical protein	SIR2_2
BDJIIKHL_02370	SGB1846diffH_sweep_1_cf_consensus	2370	612	K	-	-	DNA-templated transcription, initiation	hypothetical protein	-
BDJIIKHL_02374	SGB1846diffH_sweep_1_cf_consensus	2374	978	O	-	ftsH_1	ATPase family associated with various cellular activities (AAA)	ATP-dependent zinc metalloprotease FtsH	AAA
BDJIIKHL_02552	SGB1846diffH_sweep_1_cf_consensus	2552	1704	G	-	-	Glycosyl hydrolase family 26	hypothetical protein	Big_5,Glyco_hydro_26
BDJIIKHL_02556	SGB1846diffH_sweep_1_cf_consensus	2556	3204	P	-	-	TonB-linked outer membrane protein, SusC RagA family	TonB-dependent receptor P3	CarbopepD_reg_2,Plug,TonB_dep_Rec
BDJIIKHL_02557	SGB1846diffH_sweep_1_cf_consensus	2557	978	G	eglS	cel5A	Belongs to the glycosyl hydrolase 5 (cellulase A) family	Endoglucanase 5A	CBM_6,Cellulase
BDJIIKHL_02558	SGB1846diffH_sweep_1_cf_consensus	2558	1287	G	-	-	Belongs to the glycosyl hydrolase 5 (cellulase A) family	hypothetical protein	Cellulase,Glyco_hydro_42
BDJIIKHL_02559	SGB1846diffH_sweep_1_cf_consensus	2559	1290	Q	-	axe7A_3	COG3458 Acetyl esterase (deacetylase)	Acetyl esterase Axe7A	AXE1,Glyco_hydro_26
BDJIIKHL_02561	SGB1846diffH_sweep_1_cf_consensus	2561	2451	G	-	-	hydrolase family 2, sugar binding	Beta-galactosidase BoGH2A	BetaGal_dom4_5,DUF4982,Glyco_hydro_2,Glyco_hydro_2_C,Glyco_hydro_2_N
BDJIIKHL_02562	SGB1846diffH_sweep_1_cf_consensus	2562	2301	G	-	-	glycosyl hydrolase, family 3	Beta-xylosidase	Fn3-like,Glyco_hydro_3,Glyco_hydro_3_C
BDJIIKHL_02563	SGB1846diffH_sweep_1_cf_consensus	2563	1221	G	melA	agaA_2	alpha-galactosidase	Alpha-galactosidase A	He_PIG,He_PIG_assoc,Melibiase_2,Melibiase_2_C
BDJIIKHL_02567	SGB1846diffH_sweep_1_cf_consensus	2567	951	N	-	-	domain, Protein	hypothetical protein	Glug,Mfa_like_1
BDJIIKHL_02751	SGB1846diffH_sweep_1_cf_consensus	2751	153	L	-	-	Belongs to the 'phage' integrase family	hypothetical protein	Arm-DNA-bind_5,Phage_int_SAM_5,Phage_integrase
BDJIIKHL_02936	SGB1846diffH_sweep_1_cf_consensus	2936	1131	G	fnlC	wbpI_2	UDP-N-acetylglucosamine 2-epimerase	UDP-2,3-diacetamido-2,3-dideoxy-D-glucuronate 2-epimerase	Epimerase_2
BDJIIKHL_02937	SGB1846diffH_sweep_1_cf_consensus	2937	849	C	-	-	Catalyzes the reduction of dTDP-6-deoxy-L-lyxo-4- hexulose to yield dTDP-L-rhamnose	hypothetical protein	RmlD_sub_bind
BDJIIKHL_02938	SGB1846diffH_sweep_1_cf_consensus	2938	1179	M	-	-	Glycosyl transferases group 1	hypothetical protein	Glyco_trans_1_4,Glyco_trans_4_4,Glyco_transf_4,Glycos_transf_1
BDJIIKHL_02939	SGB1846diffH_sweep_1_cf_consensus	2939	603	K	-	-	Acetyltransferase (GNAT) family	hypothetical protein	Acetyltransf_1
BDJIIKHL_03070	SGB1846diffH_sweep_1_cf_consensus	3070	3108	G	-	-	Domain of unknown function (DUF4450)	hypothetical protein	Bac_rhamnosid6H,DUF4450
BDJIIKHL_03074	SGB1846diffH_sweep_1_cf_consensus	3074	561	K	-	-	RNA polymerase sigma-70 factor, Bacteroides expansion family 1	hypothetical protein	Sigma70_r2,Sigma70_r4_2
BDJIIKHL_03093	SGB1846diffH_sweep_1_cf_consensus	3093	834	K	-	rhaS_8	AraC-like ligand binding domain	HTH-type transcriptional activator RhaS	AraC_binding,HTH_18
BDJIIKHL_03241	SGB1846diffH_sweep_1_cf_consensus	3241	915	L	-	-	Domain of unknown function (DUF4373)	hypothetical protein	DUF4373
BDJIIKHL_03494	SGB1846diffH_sweep_1_cf_consensus	3494	1074	C	odh	odh	NAD NADP octopine nopaline	Opine dehydrogenase	ApbA,NAD_Gly3P_dh_N,NAD_binding_2,Octopine_DH
BDJIIKHL_03495	SGB1846diffH_sweep_1_cf_consensus	3495	1224	F	-	purD_2	Phosphoribosylglycinamide synthetase, ATP-grasp (A) domain	Phosphoribosylamine--glycine ligase	ATP-grasp_4
BDJIIKHL_03606	SGB1846diffH_sweep_1_cf_consensus	3606	1416	G	-	-	COG NOG04984 non supervised orthologous group	hypothetical protein	DUF4985,GHL10,SASA
BDJIIKHL_03608	SGB1846diffH_sweep_1_cf_consensus	3608	1593	G	-	-	Belongs to the glycosyl hydrolase 28 family	hypothetical protein	Glyco_hydro_28
BDJIIKHL_03610	SGB1846diffH_sweep_1_cf_consensus	3610	3357	P	-	-	TonB dependent receptor	TonB-dependent receptor P26	CarbopepD_reg_2,Plug,TonB_dep_Rec
BDJIIKHL_03676	SGB1846diffH_sweep_1_cf_consensus	3676	1824	E	-	-	SusD family	hypothetical protein	SusD-like_3,SusD_RagB
BDJIIKHL_03677	SGB1846diffH_sweep_1_cf_consensus	3677	1605	C	-	-	Glycerophosphoryl diester phosphodiesterase family	hypothetical protein	GDPD
BDJIIKHL_03713	SGB1846diffH_sweep_1_cf_consensus	3713	2835	G	-	lacZ_21	Beta galactosidase small chain	Beta-galactosidase	Bgal_small_N,Glyco_hydro_2,Glyco_hydro_2_C,Glyco_hydro_2_N
BDJIIKHL_03715	SGB1846diffH_sweep_1_cf_consensus	3715	1698	K	-	-	SusD family	hypothetical protein	SusD-like_3,SusD_RagB
BDJIIKHL_03716	SGB1846diffH_sweep_1_cf_consensus	3716	3327	P	-	susC_14	TonB-linked outer membrane protein, SusC RagA family	TonB-dependent receptor SusC	CarbopepD_reg_2,Plug,STN,TonB_dep_Rec
BDJIIKHL_03717	SGB1846diffH_sweep_1_cf_consensus	3717	2883	T	-	rhaR_6	Two component regulator propeller	HTH-type transcriptional activator RhaR	HTH_18,Reg_prop,Y_Y_Y
BDJIIKHL_03941	SGB1846diffH_sweep_1_cf_consensus	3941	381	L	-	-	Psort location Cytoplasmic, score 8.96	hypothetical protein	HTH_Tnp_1
FOMNDJAB_00225	SGB1855diffH_sweep_1_cf_consensus	225	930	K	-	-	Transcriptional regulator	hypothetical protein	HTH_18
FOMNDJAB_00228	SGB1855diffH_sweep_1_cf_consensus	228	672	L	-	xerC_2	Belongs to the 'phage' integrase family	Tyrosine recombinase XerC	Arm-DNA-bind_5,Phage_int_SAM_5,Phage_integrase
FOMNDJAB_00584	SGB1855diffH_sweep_1_cf_consensus	584	4062	T	-	-	Nacht domain	hypothetical protein	Trypsin_2
FOMNDJAB_00599	SGB1855diffH_sweep_1_cf_consensus	599	1056	L	-	xerD_1	Phage integrase, N-terminal SAM-like domain	Tyrosine recombinase XerD	Phage_int_SAM_1,Phage_integrase
FOMNDJAB_00604	SGB1855diffH_sweep_1_cf_consensus	604	1434	K	-	-	SIR2-like domain	hypothetical protein	SIR2_2
FOMNDJAB_00606	SGB1855diffH_sweep_1_cf_consensus	606	1017	L	-	xerC_4	Belongs to the 'phage' integrase family	Tyrosine recombinase XerC	Phage_int_SAM_1,Phage_integrase
FOMNDJAB_00607	SGB1855diffH_sweep_1_cf_consensus	607	987	L	-	xerC_5	Phage integrase family	Tyrosine recombinase XerC	Phage_integrase
FOMNDJAB_00608	SGB1855diffH_sweep_1_cf_consensus	608	1266	L	-	xerC_6	Belongs to the 'phage' integrase family	Tyrosine recombinase XerC	Phage_int_SAM_1,Phage_integrase
FOMNDJAB_00615	SGB1855diffH_sweep_1_cf_consensus	615	303	K	-	-	COG NOG34759 non supervised orthologous group	hypothetical protein	HTH_17
FOMNDJAB_00618	SGB1855diffH_sweep_1_cf_consensus	618	1239	L	-	xerC_7	Belongs to the 'phage' integrase family	Tyrosine recombinase XerC	Arm-DNA-bind_5,Phage_int_SAM_5,Phage_integrase
FOMNDJAB_00827	SGB1855diffH_sweep_1_cf_consensus	827	636	U	-	-	unidirectional conjugation	hypothetical protein	DUF87,TraG-D_C,TrwB_AAD_bind
FOMNDJAB_00831	SGB1855diffH_sweep_1_cf_consensus	831	765	K	-	rcsB	COG NOG38984 non supervised orthologous group	Transcriptional regulatory protein RcsB	GerE,PAS_3
FOMNDJAB_00834	SGB1855diffH_sweep_1_cf_consensus	834	2052	L	helD	helD	COG COG3973 Superfamily I DNA and RNA helicases	DNA helicase IV	AAA_19,UvrD-helicase,UvrD_C,UvrD_C_2
FOMNDJAB_00835	SGB1855diffH_sweep_1_cf_consensus	835	834	K	-	rhaR_2	Bacterial regulatory helix-turn-helix proteins, AraC family	HTH-type transcriptional activator RhaR	-
FOMNDJAB_00846	SGB1855diffH_sweep_1_cf_consensus	846	855	L	dam	dpnM	DNA adenine methylase	Modification methylase DpnIIA	MethyltransfD12
FOMNDJAB_01335	SGB1855diffH_sweep_1_cf_consensus	1335	2091	T	-	rcsC_10	COG0642 Signal transduction histidine kinase	Sensor histidine kinase RcsC	HATPase_c,HisKA,PAS_3,PAS_4,PAS_9,Response_reg,SBP_bac_3
FOMNDJAB_01338	SGB1855diffH_sweep_1_cf_consensus	1338	1152	L	-	-	Phage integrase SAM-like domain	hypothetical protein	Arm-DNA-bind_3,Arm-DNA-bind_5,Phage_int_SAM_5,Phage_integrase
FOMNDJAB_01346	SGB1855diffH_sweep_1_cf_consensus	1346	330	P	sugE	gdx	Multidrug resistance protein, SMR family	Guanidinium exporter	Multi_Drug_Res
FOMNDJAB_01548	SGB1855diffH_sweep_1_cf_consensus	1548	1023	M	-	-	Glycosyl transferases group 1	hypothetical protein	Glyco_trans_1_4,Glyco_transf_4,Glycos_transf_1,Glycos_transf_2
FOMNDJAB_01551	SGB1855diffH_sweep_1_cf_consensus	1551	717	M	-	-	glycosyltransferase K00754	hypothetical protein	Gb3_synth,Gly_transf_sug
FOMNDJAB_01559	SGB1855diffH_sweep_1_cf_consensus	1559	1203	J	-	fmt_2	Formyl transferase	Methionyl-tRNA formyltransferase	Ank_2,Formyl_trans_N
FOMNDJAB_01737	SGB1855diffH_sweep_1_cf_consensus	1737	1047	G	-	-	Alpha-L-fucosidase	hypothetical protein	Alpha_L_fucos,F5_F8_type_C
FOMNDJAB_01747	SGB1855diffH_sweep_1_cf_consensus	1747	321	K	yafP	-	Protein of unknown function (DUF3795)	hypothetical protein	Acetyltransf_10
FOMNDJAB_01748	SGB1855diffH_sweep_1_cf_consensus	1748	762	Q	cypM_2	COQ5_2	Nodulation protein S (NodS)	2-methoxy-6-polyprenyl-1,4-benzoquinol methylase, mitochondrial	Methyltransf_25
FOMNDJAB_01750	SGB1855diffH_sweep_1_cf_consensus	1750	687	T	-	-	COG COG0664 cAMP-binding proteins - catabolite gene activator and regulatory subunit of cAMP-dependent protein kinases	hypothetical protein	cNMP_binding
FOMNDJAB_01921	SGB1855diffH_sweep_1_cf_consensus	1921	297	L	-	-	Helix-turn-helix domain	hypothetical protein	HTH_17
FOMNDJAB_02054	SGB1855diffH_sweep_1_cf_consensus	2054	1143	E	-	epsN	Belongs to the DegT DnrJ EryC1 family	Putative pyridoxal phosphate-dependent aminotransferase EpsN	DegT_DnrJ_EryC1
FOMNDJAB_02059	SGB1855diffH_sweep_1_cf_consensus	2059	1050	M	gmhB	cugP	Nucleotidyl transferase	UTP--glucose-1-phosphate uridylyltransferase	CBS,NTP_transferase
FOMNDJAB_02060	SGB1855diffH_sweep_1_cf_consensus	2060	1170	M	-	-	transferase activity, transferring glycosyl groups	hypothetical protein	Glyco_trans_4_2
FOMNDJAB_02061	SGB1855diffH_sweep_1_cf_consensus	2061	525	H	-	dapH_2	Hexapeptide repeat of succinyl-transferase	2,3,4,5-tetrahydropyridine-2,6-dicarboxylate N-acetyltransferase	Hexapep_2
FOMNDJAB_02230	SGB1855diffH_sweep_1_cf_consensus	2230	1224	M	-	wecC_1	Belongs to the UDP-glucose GDP-mannose dehydrogenase family	UDP-N-acetyl-D-mannosamine dehydrogenase	UDPG_MGDP_dh,UDPG_MGDP_dh_C,UDPG_MGDP_dh_N
FOMNDJAB_02232	SGB1855diffH_sweep_1_cf_consensus	2232	1137	M	-	-	Bacterial capsule synthesis protein PGA_cap	hypothetical protein	PGA_cap
FOMNDJAB_02233	SGB1855diffH_sweep_1_cf_consensus	2233	984	M	-	-	TupA-like ATPgrasp	hypothetical protein	ATPgrasp_TupA
FOMNDJAB_02236	SGB1855diffH_sweep_1_cf_consensus	2236	1089	M	-	-	transferase activity, transferring glycosyl groups	hypothetical protein	-
FOMNDJAB_02237	SGB1855diffH_sweep_1_cf_consensus	2237	1125	M	-	-	Glycosyltransferase Family 4	hypothetical protein	Glyco_transf_4,Glycos_transf_1
FOMNDJAB_02238	SGB1855diffH_sweep_1_cf_consensus	2238	1794	P	-	-	Sulfatase	hypothetical protein	Sulfatase
FOMNDJAB_02240	SGB1855diffH_sweep_1_cf_consensus	2240	228	M	-	betL	Belongs to the BCCT transporter (TC 2.A.15) family	Glycine betaine transporter BetL	BCCT
FOMNDJAB_02241	SGB1855diffH_sweep_1_cf_consensus	2241	1080	E	-	-	Belongs to the class-V pyridoxal-phosphate-dependent aminotransferase family. PhnW subfamily	Serine-pyruvate aminotransferase	Aminotran_5
FOMNDJAB_02242	SGB1855diffH_sweep_1_cf_consensus	2242	1341	H	-	iolG_1	Oxidoreductase NAD-binding domain protein	Inositol 2-dehydrogenase/D-chiro-inositol 3-dehydrogenase	CTP_transf_like,GFO_IDH_MocA,GFO_IDH_MocA_C
FOMNDJAB_02249	SGB1855diffH_sweep_1_cf_consensus	2249	1485	C	-	moaA_2	Radical SAM domain protein	GTP 3',8-cyclase	Fer4_12,Radical_SAM
FOMNDJAB_02756	SGB1855diffH_sweep_1_cf_consensus	2756	1200	C	-	-	Coenzyme F420 hydrogenase/dehydrogenase, beta subunit N-term	hypothetical protein	Fer4_7,FrhB_FdhB_C,FrhB_FdhB_N,PS_pyruv_trans
FOMNDJAB_02757	SGB1855diffH_sweep_1_cf_consensus	2757	1260	C	-	-	PFAM Coenzyme F420 hydrogenase dehydrogenase, beta subunit	hypothetical protein	Fer4,Fer4_10,FrhB_FdhB_C,FrhB_FdhB_N
FOMNDJAB_02758	SGB1855diffH_sweep_1_cf_consensus	2758	1023	M	-	arnC_3	Glycosyltransferase, group 2 family protein	Undecaprenyl-phosphate 4-deoxy-4-formamido-L-arabinose transferase	Glycos_transf_2
FOMNDJAB_02761	SGB1855diffH_sweep_1_cf_consensus	2761	1236	M	-	-	Glycosyl transferases group 1	hypothetical protein	Glyco_trans_1_4,Glyco_transf_4
FOMNDJAB_02765	SGB1855diffH_sweep_1_cf_consensus	2765	795	M	-	-	Acyltransferase family	hypothetical protein	Acyl_transf_3
FOMNDJAB_02775	SGB1855diffH_sweep_1_cf_consensus	2775	246	T	-	-	ATPase histidine kinase DNA gyrase B HSP90 domain protein	hypothetical protein	HATPase_c,HisKA,Response_reg
FOMNDJAB_03297	SGB1855diffH_sweep_1_cf_consensus	3297	1530	M	-	-	Capsule polysaccharide biosynthesis protein	hypothetical protein	Capsule_synth
FOMNDJAB_03302	SGB1855diffH_sweep_1_cf_consensus	3302	1131	M	-	pglA_2	Glycosyltransferase, group 1 family protein	N,N'-diacetylbacillosaminyl-diphospho-undecaprenol alpha-1,3-N-acetylgalactosaminyltransferase	Glyco_trans_4_2,Glyco_trans_4_4,Glyco_transf_4,Glycos_transf_1
FOMNDJAB_03307	SGB1855diffH_sweep_1_cf_consensus	3307	204	K	-	-	peptidyl-tyrosine sulfation	hypothetical protein	HTH_26,HTH_3
FOMNDJAB_03308	SGB1855diffH_sweep_1_cf_consensus	3308	2607	L	-	-	N-6 DNA Methylase	hypothetical protein	N6_Mtase
FOMNDJAB_03310	SGB1855diffH_sweep_1_cf_consensus	3310	378	K	-	-	Helix-turn-helix domain	hypothetical protein	HTH_17
FOMNDJAB_03311	SGB1855diffH_sweep_1_cf_consensus	3311	1110	L	-	xerC_14	Belongs to the 'phage' integrase family	Tyrosine recombinase XerC	Arm-DNA-bind_5,Phage_int_SAM_5,Phage_integrase
FOMNDJAB_03549	SGB1855diffH_sweep_1_cf_consensus	3549	1215	L	-	-	COG3328 Transposase and inactivated derivatives	IS256 family transposase ISSde5	Transposase_mut
FOMNDJAB_03683	SGB1855diffH_sweep_1_cf_consensus	3683	897	V	-	-	Abi-like protein	hypothetical protein	Abi_2
FOMNDJAB_03799	SGB1855diffH_sweep_1_cf_consensus	3799	627	E	-	-	serine acetyltransferase	hypothetical protein	Hexapep
FOMNDJAB_03800	SGB1855diffH_sweep_1_cf_consensus	3800	702	M	pseF	neuA_3	Cytidylyltransferase	CMP-N,N'-diacetyllegionaminic acid synthase	CTP_transf_3
FOMNDJAB_03801	SGB1855diffH_sweep_1_cf_consensus	3801	1449	M	pseG	-	COG3980 Spore coat polysaccharide biosynthesis protein	hypothetical protein	Acetyltransf_3
FOMNDJAB_03804	SGB1855diffH_sweep_1_cf_consensus	3804	630	M	-	-	LicD family	hypothetical protein	LicD
FOMNDJAB_03806	SGB1855diffH_sweep_1_cf_consensus	3806	1503	M	-	-	transferase activity, transferring glycosyl groups	hypothetical protein	Capsule_synth,Glyco_tran_WbsX,Glyco_trans_1_4,Glycos_transf_1,Glycos_transf_2
FOMNDJAB_03810	SGB1855diffH_sweep_1_cf_consensus	3810	1173	M	-	-	Glycosyl transferases group 1	hypothetical protein	Glyco_trans_1_4,Glyco_transf_4,Glycos_transf_1
AHHILJMJ_00005	SGB1855diffH_sweep_8_cf_consensus	5	1359	T	-	sasA_1	GHKL domain	Adaptive-response sensory-kinase SasA	HATPase_c,HisKA
AHHILJMJ_00008	SGB1855diffH_sweep_8_cf_consensus	8	780	M	-	-	N-terminal domain of galactosyltransferase	hypothetical protein	Glyco_transf_7C
AHHILJMJ_00010	SGB1855diffH_sweep_8_cf_consensus	10	1212	M	waaD	mshA_1	Glycosyltransferase, group 1 family protein	D-inositol-3-phosphate glycosyltransferase	Glyco_transf_4,Glycos_transf_1
AHHILJMJ_00013	SGB1855diffH_sweep_8_cf_consensus	13	1257	C	-	moaA_1	radical SAM domain protein	GTP 3',8-cyclase	Fer4_12,Radical_SAM
AHHILJMJ_00495	SGB1855diffH_sweep_8_cf_consensus	495	1536	V	-	-	Mate efflux family protein	hypothetical protein	-
AHHILJMJ_00496	SGB1855diffH_sweep_8_cf_consensus	496	864	H	-	wbnK	Glycosyl transferase family 11	O-antigen biosynthesis glycosyltransferase WbnK	Glyco_transf_11
AHHILJMJ_00497	SGB1855diffH_sweep_8_cf_consensus	497	1161	M	-	-	Glycosyl transferases group 1	hypothetical protein	Glycos_transf_1
AHHILJMJ_00643	SGB1855diffH_sweep_8_cf_consensus	643	1110	E	-	spnR	Belongs to the DegT DnrJ EryC1 family	dTDP-4-dehydro-2,3,6-trideoxy-D-glucose 4-aminotransferase	DegT_DnrJ_EryC1
AHHILJMJ_00644	SGB1855diffH_sweep_8_cf_consensus	644	768	M	-	rfbF_1	Glucose-1-phosphate cytidylyltransferase	Glucose-1-phosphate cytidylyltransferase	NTP_transferase
AHHILJMJ_00645	SGB1855diffH_sweep_8_cf_consensus	645	1092	M	-	rfbG_1	Polysaccharide biosynthesis protein	CDP-glucose 4,6-dehydratase	GDP_Man_Dehyd
AHHILJMJ_00646	SGB1855diffH_sweep_8_cf_consensus	646	462	M	-	-	dTDP-4-dehydrorhamnose 3,5-epimerase activity	hypothetical protein	dTDP_sugar_isom
AHHILJMJ_01311	SGB1855diffH_sweep_8_cf_consensus	1311	1113	M	-	-	Glycosyl transferases group 1	hypothetical protein	Glycos_transf_1
AHHILJMJ_01313	SGB1855diffH_sweep_8_cf_consensus	1313	729	M	-	wfgD	Glycosyl transferase family 2	UDP-Glc:alpha-D-GlcNAc-diphosphoundecaprenol beta-1,3-glucosyltransferase WfgD	Glycos_transf_2
AHHILJMJ_01817	SGB1855diffH_sweep_8_cf_consensus	1817	1176	L	-	xerC_6	Belongs to the 'phage' integrase family	Tyrosine recombinase XerC	PRiA4_ORF3,Phage_int_SAM_1,Phage_int_SAM_4,Phage_integrase
AHHILJMJ_01818	SGB1855diffH_sweep_8_cf_consensus	1818	282	K	-	-	Helix-turn-helix XRE-family like proteins	hypothetical protein	HTH_3,HTH_31
AHHILJMJ_01820	SGB1855diffH_sweep_8_cf_consensus	1820	123	K	-	-	Putative ATP-dependent DNA helicase recG C-terminal	hypothetical protein	AlbA_2,HATPase_c_4
AHHILJMJ_01824	SGB1855diffH_sweep_8_cf_consensus	1824	513	L	-	-	COG NOG08810 non supervised orthologous group	hypothetical protein	zf-CHC2
AHHILJMJ_01825	SGB1855diffH_sweep_8_cf_consensus	1825	528	L	-	-	COG NOG08810 non supervised orthologous group	hypothetical protein	zf-CHC2
AHHILJMJ_01827	SGB1855diffH_sweep_8_cf_consensus	1827	372	K	-	-	DNA binding domain, excisionase family	hypothetical protein	HTH_17
AHHILJMJ_01829	SGB1855diffH_sweep_8_cf_consensus	1829	1122	L	-	xerC_7	Belongs to the 'phage' integrase family	Tyrosine recombinase XerC	Arm-DNA-bind_5,Phage_int_SAM_5,Phage_integrase
AHHILJMJ_01830	SGB1855diffH_sweep_8_cf_consensus	1830	948	L	-	-	Psort location Cytoplasmic, score 8.96	hypothetical protein	HTH_17,MerR_1
AHHILJMJ_01853	SGB1855diffH_sweep_8_cf_consensus	1853	651	G	-	-	Bacterial extracellular solute-binding protein	hypothetical protein	SBP_bac_1
AHHILJMJ_01879	SGB1855diffH_sweep_8_cf_consensus	1879	1179	L	-	-	Belongs to the 'phage' integrase family	hypothetical protein	Phage_int_SAM_5,Phage_integrase
AHHILJMJ_01909	SGB1855diffH_sweep_8_cf_consensus	1909	1059	H	-	-	Glycosyl transferases group 1	hypothetical protein	Glycos_transf_1
AHHILJMJ_01910	SGB1855diffH_sweep_8_cf_consensus	1910	756	M	-	-	Glycosyltransferase sugar-binding region containing DXD motif	hypothetical protein	Caps_synth
AHHILJMJ_01912	SGB1855diffH_sweep_8_cf_consensus	1912	855	M	-	-	Glycosyl transferase family 2	hypothetical protein	Glycos_transf_2
AHHILJMJ_01913	SGB1855diffH_sweep_8_cf_consensus	1913	873	M	-	-	Glycosyl transferase family 2	hypothetical protein	Glycos_transf_2
AHHILJMJ_02012	SGB1855diffH_sweep_8_cf_consensus	2012	1200	M	-	-	Glycosyl transferases group 1	hypothetical protein	Glyco_trans_1_4,Glyco_trans_4_4,Glyco_transf_4,Glycos_transf_1
AHHILJMJ_02126	SGB1855diffH_sweep_8_cf_consensus	2126	783	M	-	tuaG	Glycosyltransferase like family 2	Putative teichuronic acid biosynthesis glycosyltransferase TuaG	Glycos_transf_2
AHHILJMJ_02127	SGB1855diffH_sweep_8_cf_consensus	2127	918	M	-	-	TupA-like ATPgrasp	hypothetical protein	ATPgrasp_TupA
AHHILJMJ_02128	SGB1855diffH_sweep_8_cf_consensus	2128	999	M	-	-	Bacterial capsule synthesis protein	hypothetical protein	PGA_cap
AHHILJMJ_02129	SGB1855diffH_sweep_8_cf_consensus	2129	1077	M	-	-	transferase activity, transferring glycosyl groups	hypothetical protein	Glyco_trans_1_4,Glycos_transf_1
AHHILJMJ_02286	SGB1855diffH_sweep_8_cf_consensus	2286	1251	M	-	mshA_8	Glycosyl transferases group 1	D-inositol-3-phosphate glycosyltransferase	Glyco_trans_1_4,Glycos_transf_1
AHHILJMJ_02292	SGB1855diffH_sweep_8_cf_consensus	2292	891	M	-	-	glycosyltransferase involved in LPS biosynthesis	hypothetical protein	-
AHHILJMJ_02293	SGB1855diffH_sweep_8_cf_consensus	2293	1095	M	-	mshA_9	Psort location Cytoplasmic, score	D-inositol-3-phosphate glycosyltransferase	Glyco_trans_1_4,Glyco_transf_4,Glycos_transf_1
AHHILJMJ_02412	SGB1855diffH_sweep_8_cf_consensus	2412	915	L	-	-	endonuclease activity	hypothetical protein	-
AHHILJMJ_02745	SGB1855diffH_sweep_8_cf_consensus	2745	600	K	-	-	Psort location Cytoplasmic, score	hypothetical protein	AbiEi_4
AHHILJMJ_03017	SGB1855diffH_sweep_8_cf_consensus	3017	1593	M	-	-	capsule polysaccharide	hypothetical protein	Capsule_synth
AHHILJMJ_03020	SGB1855diffH_sweep_8_cf_consensus	3020	1602	M	-	kdsB_2	Cytidylyltransferase	8-amino-3,8-dideoxy-manno-octulosonate cytidylyltransferase	CTP_transf_3,DUF354,Glyco_tran_28_C
AHHILJMJ_03021	SGB1855diffH_sweep_8_cf_consensus	3021	1035	M	neuB	neuB	NeuB family	N,N'-diacetyllegionaminic acid synthase	NeuB,SAF
AHHILJMJ_03273	SGB1855diffH_sweep_8_cf_consensus	3273	288	L	-	-	SPTR Transposase	hypothetical protein	DDE_Tnp_IS1595,Zn_Tnp_IS1595
AHHILJMJ_03274	SGB1855diffH_sweep_8_cf_consensus	3274	4044	T	-	rcsC_27	helix_turn_helix, arabinose operon control protein	Sensor histidine kinase RcsC	HATPase_c,HTH_18,HisKA,Reg_prop,Response_reg,Y_Y_Y
AHHILJMJ_03275	SGB1855diffH_sweep_8_cf_consensus	3275	3186	P	-	-	CarboxypepD_reg-like domain	TonB-dependent receptor P3	CarbopepD_reg_2,Plug,TonB_dep_Rec
AHHILJMJ_03276	SGB1855diffH_sweep_8_cf_consensus	3276	1704	F	-	-	SusD family	hypothetical protein	SusD-like_3,SusD_RagB
AHHILJMJ_03278	SGB1855diffH_sweep_8_cf_consensus	3278	1929	G	-	-	Domain of unknown function (DUF4838)	hypothetical protein	DUF4838,F5_F8_type_C,Glyco_hydro_67N
AHHILJMJ_03486	SGB1855diffH_sweep_8_cf_consensus	3486	663	K	-	creB	Transcriptional regulatory protein, C terminal	Transcriptional regulatory protein CreB	Response_reg,Trans_reg_C
AHHILJMJ_03597	SGB1855diffH_sweep_8_cf_consensus	3597	1848	P	-	-	Pfam:SusD	hypothetical protein	SusD-like_3,SusD_RagB
NMBCJMJF_00984	SGB1855diffH_sweep_15_cf_consensus	984	972	M	wbpP	wbgU_1	NAD dependent epimerase dehydratase family	UDP-N-acetylglucosamine 4-epimerase	Epimerase,GDP_Man_Dehyd
NMBCJMJF_00987	SGB1855diffH_sweep_15_cf_consensus	987	1134	M	-	-	Bacterial capsule synthesis protein PGA_cap	hypothetical protein	PGA_cap
NMBCJMJF_00989	SGB1855diffH_sweep_15_cf_consensus	989	1254	H	-	-	Flavin containing amine oxidoreductase	hypothetical protein	NAD_binding_8
NMBCJMJF_00990	SGB1855diffH_sweep_15_cf_consensus	990	1194	M	-	-	PFAM Glycosyl transferases group 1	hypothetical protein	Glycos_transf_1
NMBCJMJF_00994	SGB1855diffH_sweep_15_cf_consensus	994	1089	M	wbpT	pglJ	transferase activity, transferring glycosyl groups	N-acetylgalactosamine-N,N'-diacetylbacillosaminyl-diphospho-undecaprenol 4-alpha-N-acetylgalactosaminyltransferase	Glyco_trans_1_4,Glyco_transf_4,Glycos_transf_1
NMBCJMJF_00995	SGB1855diffH_sweep_15_cf_consensus	995	1104	M	-	mshA_3	PFAM Glycosyl transferase, group 1	D-inositol-3-phosphate glycosyltransferase	Glyco_trans_1_4,Glyco_transf_4,Glycos_transf_1
NMBCJMJF_00999	SGB1855diffH_sweep_15_cf_consensus	999	1122	L	-	-	Transposase IS66 family	IS66 family transposase ISPsy5	DDE_Tnp_IS66
NMBCJMJF_01266	SGB1855diffH_sweep_15_cf_consensus	1266	1104	C	rffT	-	glycerol kinase activity	hypothetical protein	Glyco_transf_56
NMBCJMJF_01268	SGB1855diffH_sweep_15_cf_consensus	1268	1179	M	-	-	Glycosyl transferases group 1	hypothetical protein	Glyco_trans_1_4,Glycos_transf_1
NMBCJMJF_01480	SGB1855diffH_sweep_15_cf_consensus	1480	1026	M	-	-	TonB family domain protein	hypothetical protein	TonB_C
NMBCJMJF_01481	SGB1855diffH_sweep_15_cf_consensus	1481	717	L	-	-	Belongs to the 'phage' integrase family	hypothetical protein	Arm-DNA-bind_5,Phage_int_SAM_5,Phage_integrase
NMBCJMJF_01482	SGB1855diffH_sweep_15_cf_consensus	1482	456	L	-	-	Winged helix-turn helix	hypothetical protein	DDE_3,HTH_32
NMBCJMJF_01492	SGB1855diffH_sweep_15_cf_consensus	1492	948	L	-	-	to Bacteroides fragilis transposase for insertion sequence element IS4351 SWALL TRA4_BACFR (SWALL P37247) (326 aa) fasta scores E()	IS30 family transposase IS4351	HTH_32,HTH_38,rve
NMBCJMJF_01508	SGB1855diffH_sweep_15_cf_consensus	1508	1215	M	wbuB	-	Glycosyl transferases group 1	hypothetical protein	Glyco_trans_1_4,Glyco_trans_4_4,Glyco_transf_4,Glycos_transf_1
NMBCJMJF_01512	SGB1855diffH_sweep_15_cf_consensus	1512	1002	H	-	fabHA	synthase III	3-oxoacyl-[acyl-carrier-protein] synthase 3 protein 1	ACP_syn_III,ACP_syn_III_C
NMBCJMJF_02300	SGB1855diffH_sweep_15_cf_consensus	2300	1011	M	wbbK	-	transferase activity, transferring glycosyl groups	hypothetical protein	Glyco_transf_4,Glycos_transf_1
NMBCJMJF_02303	SGB1855diffH_sweep_15_cf_consensus	2303	900	M	-	-	Glycosyltransferase like family 2	hypothetical protein	Glycos_transf_2
NMBCJMJF_03073	SGB1855diffH_sweep_15_cf_consensus	3073	1074	M	-	mshA_9	Glycosyl transferases group 1	D-inositol-3-phosphate glycosyltransferase	Glyco_transf_4,Glycos_transf_1
BKGKIJCN_00008	SGB1855diffH_sweep_18_cf_consensus	8	819	M	-	-	LicD family	hypothetical protein	LicD
BKGKIJCN_00009	SGB1855diffH_sweep_18_cf_consensus	9	996	I	-	-	PFAM acyltransferase 3	hypothetical protein	Acyl_transf_3
BKGKIJCN_00010	SGB1855diffH_sweep_18_cf_consensus	10	1173	C	-	-	Psort location Cytoplasmic, score 8.87	hypothetical protein	Fer4,Fer4_4,Fer4_7,FrhB_FdhB_C,FrhB_FdhB_N,Hexapep,PS_pyruv_trans
BKGKIJCN_00014	SGB1855diffH_sweep_18_cf_consensus	14	1086	H	-	-	Glycosyl transferases group 1	hypothetical protein	Glyco_trans_1_4
BKGKIJCN_00015	SGB1855diffH_sweep_18_cf_consensus	15	1029	M	-	gtfA_1	Glycosyl transferases group 1	UDP-N-acetylglucosamine--peptide N-acetylglucosaminyltransferase GtfA subunit	Glycos_transf_1
BKGKIJCN_00175	SGB1855diffH_sweep_18_cf_consensus	175	1158	M	-	gtfA_2	Glycosyltransferase, group 1 family protein	UDP-N-acetylglucosamine--peptide N-acetylglucosaminyltransferase GtfA subunit	Glyco_transf_4,Glycos_transf_1
BKGKIJCN_00177	SGB1855diffH_sweep_18_cf_consensus	177	1119	M	-	-	Psort location Cytoplasmic, score 8.96	hypothetical protein	Glyco_trans_1_4
BKGKIJCN_00179	SGB1855diffH_sweep_18_cf_consensus	179	1179	M	-	gtfA_3	Glycosyltransferase, group 1 family protein	UDP-N-acetylglucosamine--peptide N-acetylglucosaminyltransferase GtfA subunit	Glyco_transf_4,Glycos_transf_1
BKGKIJCN_00745	SGB1855diffH_sweep_18_cf_consensus	745	237	K	-	-	Helix-turn-helix XRE-family like proteins	hypothetical protein	HTH_19,HTH_3
BKGKIJCN_00747	SGB1855diffH_sweep_18_cf_consensus	747	1965	M	-	-	Patatin-like phospholipase	hypothetical protein	POTRA,Patatin
BKGKIJCN_00748	SGB1855diffH_sweep_18_cf_consensus	748	588	L	-	xerC_4	Phage integrase family	Tyrosine recombinase XerC	Phage_integrase
BKGKIJCN_00945	SGB1855diffH_sweep_18_cf_consensus	945	2076	L	-	recF_1	Protein of unknown function (DUF2813)	DNA replication and repair protein RecF	AAA_15
BKGKIJCN_01010	SGB1855diffH_sweep_18_cf_consensus	1010	765	M	-	tuaG	Glycosyltransferase like family 2	Putative teichuronic acid biosynthesis glycosyltransferase TuaG	Glycos_transf_2
BKGKIJCN_01012	SGB1855diffH_sweep_18_cf_consensus	1012	921	O	-	-	belongs to the thioredoxin family	hypothetical protein	-
BKGKIJCN_01013	SGB1855diffH_sweep_18_cf_consensus	1013	1176	M	-	-	Glycosyl transferases group 1	hypothetical protein	Glyco_transf_4,Glycos_transf_1
BKGKIJCN_01014	SGB1855diffH_sweep_18_cf_consensus	1014	798	M	licD	-	LicD family	hypothetical protein	LicD
BKGKIJCN_01016	SGB1855diffH_sweep_18_cf_consensus	1016	1257	H	-	-	Flavin containing amine oxidoreductase	hypothetical protein	Amino_oxidase,NAD_binding_8
BKGKIJCN_01024	SGB1855diffH_sweep_18_cf_consensus	1024	1338	H	-	iolG_1	Oxidoreductase NAD-binding domain protein	Inositol 2-dehydrogenase/D-chiro-inositol 3-dehydrogenase	CTP_transf_like,GFO_IDH_MocA,GFO_IDH_MocA_C
BKGKIJCN_01025	SGB1855diffH_sweep_18_cf_consensus	1025	1038	E	-	-	Aminotransferase class-V	Serine-pyruvate aminotransferase	Aminotran_5
BKGKIJCN_01292	SGB1855diffH_sweep_18_cf_consensus	1292	978	H	gfo_1	spnN	Oxidoreductase, NAD-binding domain protein	dTDP-3,4-didehydro-2,6-dideoxy-alpha-D-glucose 3-reductase	CTP_transf_like,GFO_IDH_MocA,GFO_IDH_MocA_C
BKGKIJCN_01293	SGB1855diffH_sweep_18_cf_consensus	1293	1080	E	vioA	vioA_1	Belongs to the DegT DnrJ EryC1 family	dTDP-4-amino-4,6-dideoxy-D-glucose transaminase	DegT_DnrJ_EryC1
BKGKIJCN_01294	SGB1855diffH_sweep_18_cf_consensus	1294	798	M	-	-	Glycosyltransferase, group 2 family	hypothetical protein	Glycos_transf_2
BKGKIJCN_01296	SGB1855diffH_sweep_18_cf_consensus	1296	726	M	-	-	Glycosyl transferase family 2	hypothetical protein	Glycos_transf_2
BKGKIJCN_01461	SGB1855diffH_sweep_18_cf_consensus	1461	1149	M	-	mshA_3	Glycosyl transferases group 1	D-inositol-3-phosphate glycosyltransferase	Glyco_trans_4_2,Glyco_transf_4,Glycos_transf_1
BKGKIJCN_01468	SGB1855diffH_sweep_18_cf_consensus	1468	1008	H	-	fabH_2	synthase III	3-oxoacyl-[acyl-carrier-protein] synthase 3	ACP_syn_III,ACP_syn_III_C
BKGKIJCN_01471	SGB1855diffH_sweep_18_cf_consensus	1471	915	M	-	lpxD_1	UDP-3-O- 3-hydroxymyristoyl glucosamine N-acyltransferase	UDP-3-O-(3-hydroxymyristoyl)glucosamine N-acyltransferase	Hexapep
BKGKIJCN_01472	SGB1855diffH_sweep_18_cf_consensus	1472	1089	E	wecE	arnB_2	COGs COG0399 pyridoxal phosphate-dependent enzyme apparently involved in regulation of cell wall biogenesis	UDP-4-amino-4-deoxy-L-arabinose--oxoglutarate aminotransferase	DegT_DnrJ_EryC1
BKGKIJCN_01566	SGB1855diffH_sweep_18_cf_consensus	1566	900	K	-	-	methylphosphotriester-DNA alkyltransferase and transcriptional regulator (AraC XylS family) K00567	hypothetical protein	AraC_binding,HTH_18
BKGKIJCN_01568	SGB1855diffH_sweep_18_cf_consensus	1568	465	G	-	-	Cupin domain	hypothetical protein	Cupin_2
BKGKIJCN_01732	SGB1855diffH_sweep_18_cf_consensus	1732	1026	M	-	mshA_4	Glycosyl transferases group 1	D-inositol-3-phosphate glycosyltransferase	Glyco_transf_4,Glycos_transf_1
BKGKIJCN_01734	SGB1855diffH_sweep_18_cf_consensus	1734	1098	M	-	-	Glycosyl transferases group 1	hypothetical protein	Glycos_transf_1
BKGKIJCN_03619	SGB1855diffH_sweep_18_cf_consensus	3619	2787	G	-	lacZ_8	Belongs to the glycosyl hydrolase 2 family	Beta-galactosidase	Glyco_hydro_2,Glyco_hydro_2_C,Glyco_hydro_2_N
MKKLCBBG_01696	SGB1855diffH_sweep_20_cf_consensus	1696	288	L	-	-	Psort location Cytoplasmic, score 8.96	hypothetical protein	Mob_Pre
MKKLCBBG_01735	SGB1855diffH_sweep_20_cf_consensus	1735	2130	M	-	-	Phage lysozyme	hypothetical protein	Phage_lysozyme
MKKLCBBG_03499	SGB1855diffH_sweep_20_cf_consensus	3499	273	M	-	-	Glycosyl transferases group 1	hypothetical protein	Glyco_trans_4_2,Glycos_transf_1
MKKLCBBG_03500	SGB1855diffH_sweep_20_cf_consensus	3500	561	M	-	dapH_1	glycosyl transferase group 1	2,3,4,5-tetrahydropyridine-2,6-dicarboxylate N-acetyltransferase	Glyco_transf_4,Glycos_transf_1,Hexapep
MKKLCBBG_03504	SGB1855diffH_sweep_20_cf_consensus	3504	582	M	-	mshA_6	Glycosyl transferases group 1	D-inositol-3-phosphate glycosyltransferase	Glycos_transf_1
MKKLCBBG_03505	SGB1855diffH_sweep_20_cf_consensus	3505	1089	M	-	-	Glycosyltransferase Family 4	hypothetical protein	Glyco_trans_1_4,Glyco_transf_4,Glycos_transf_1
MKKLCBBG_03506	SGB1855diffH_sweep_20_cf_consensus	3506	1074	M	-	mshA_7	Psort location Cytoplasmic, score	D-inositol-3-phosphate glycosyltransferase	Glyco_trans_1_4,Glyco_transf_4,Glycos_transf_1
MKKLCBBG_03525	SGB1855diffH_sweep_20_cf_consensus	3525	2913	L	-	-	DNA primase, small subunit	hypothetical protein	Helicase_C,ResIII
MKKLCBBG_03527	SGB1855diffH_sweep_20_cf_consensus	3527	315	K	-	-	DNA-binding helix-turn-helix protein	hypothetical protein	HTH_3
KNNHGBPI_00898	SGB1855diffH_sweep_25_cf_consensus	898	525	J	-	-	COG1670 acetyltransferases, including N-acetylases of ribosomal proteins	hypothetical protein	Acetyltransf_3
KNNHGBPI_00903	SGB1855diffH_sweep_25_cf_consensus	903	1131	E	-	spnR	Belongs to the DegT DnrJ EryC1 family	dTDP-4-dehydro-2,3,6-trideoxy-D-glucose 4-aminotransferase	DegT_DnrJ_EryC1
KNNHGBPI_00904	SGB1855diffH_sweep_25_cf_consensus	904	1011	M	-	-	transferase activity, transferring glycosyl groups	hypothetical protein	-
KNNHGBPI_01474	SGB1855diffH_sweep_25_cf_consensus	1474	879	E	-	-	COG0010 Arginase agmatinase formimionoglutamate hydrolase arginase family	hypothetical protein	Arginase
KNNHGBPI_02996	SGB1855diffH_sweep_25_cf_consensus	2996	1089	M	-	pglJ	Glycosyl transferase 4-like	N-acetylgalactosamine-N,N'-diacetylbacillosaminyl-diphospho-undecaprenol 4-alpha-N-acetylgalactosaminyltransferase	Glyco_trans_4_2,Glyco_transf_4,Glycos_transf_1
KNNHGBPI_02997	SGB1855diffH_sweep_25_cf_consensus	2997	813	M	-	-	Glycosyl transferases group 1	hypothetical protein	Glyco_trans_1_4,Glyco_trans_4_4,Glyco_transf_4,Glycos_transf_1
KNNHGBPI_03000	SGB1855diffH_sweep_25_cf_consensus	3000	1344	H	-	iolG	Oxidoreductase, NAD-binding domain protein	Inositol 2-dehydrogenase/D-chiro-inositol 3-dehydrogenase	CTP_transf_like,GFO_IDH_MocA,GFO_IDH_MocA_C
OHCGFLHI_00092	SGB1871diffH_cfsweep_10_cf_consensus	92	1629	K	-	-	Plasmid pRiA4b ORF-3-like protein	hypothetical protein	PRiA4_ORF3
OHCGFLHI_00137	SGB1871diffH_cfsweep_10_cf_consensus	137	1083	G	-	-	Psort location CytoplasmicMembrane, score 10.00	hypothetical protein	Acyl_transf_3
OHCGFLHI_00139	SGB1871diffH_cfsweep_10_cf_consensus	139	1140	M	-	gtfA_1	Glycosyltransferase, group 1 family protein	UDP-N-acetylglucosamine--peptide N-acetylglucosaminyltransferase GtfA subunit	Glyco_transf_4,Glycos_transf_1
OHCGFLHI_00141	SGB1871diffH_cfsweep_10_cf_consensus	141	1206	M	-	-	#NAME?	hypothetical protein	-
OHCGFLHI_00145	SGB1871diffH_cfsweep_10_cf_consensus	145	468	E	-	gmhB	Polynucleotide kinase 3 phosphatase	D-glycero-alpha-D-manno-heptose-1,7-bisphosphate 7-phosphatase	Hydrolase_like,PNK3P
OHCGFLHI_00146	SGB1871diffH_cfsweep_10_cf_consensus	146	1125	M	-	-	Glycosyl transferases group 1	hypothetical protein	Glyco_trans_1_4,Glyco_trans_4_4,Glyco_transf_4,Glycos_transf_1
OHCGFLHI_00147	SGB1871diffH_cfsweep_10_cf_consensus	147	1098	M	-	-	Glycosyl transferases group 1	hypothetical protein	Glycos_transf_1
OHCGFLHI_00148	SGB1871diffH_cfsweep_10_cf_consensus	148	1179	M	-	-	Glycosyl transferase 4-like domain	Glycogen synthase	Glyco_trans_1_4,Glyco_transf_4,Glycos_transf_1
OHCGFLHI_00149	SGB1871diffH_cfsweep_10_cf_consensus	149	987	G	-	-	Acyltransferase family	hypothetical protein	Acyl_transf_3
OHCGFLHI_00151	SGB1871diffH_cfsweep_10_cf_consensus	151	1086	M	-	-	Glycosyltransferase, group 1 family protein	hypothetical protein	DUF1972,Glyco_transf_4,Glycos_transf_1
OHCGFLHI_00194	SGB1871diffH_cfsweep_10_cf_consensus	194	2814	H	-	-	Outer membrane protein beta-barrel family	hypothetical protein	CarbopepD_reg_2,CarboxypepD_reg,OMP_b-brl_3
OHCGFLHI_00196	SGB1871diffH_cfsweep_10_cf_consensus	196	420	P	-	-	TonB-linked outer membrane protein, SusC RagA family	hypothetical protein	CarbopepD_reg_2,Plug,STN,TonB_dep_Rec
OHCGFLHI_00374	SGB1871diffH_cfsweep_10_cf_consensus	374	1269	L	-	-	Domain of unknown function (DUF4373)	hypothetical protein	DUF4373
OHCGFLHI_00464	SGB1871diffH_cfsweep_10_cf_consensus	464	2241	G	-	-	Glycosyl hydrolase family 3 C-terminal domain	Putative beta-xylosidase	Fn3-like,Glyco_hydro_3,Glyco_hydro_3_C
OHCGFLHI_00465	SGB1871diffH_cfsweep_10_cf_consensus	465	1992	C	-	-	FAD dependent oxidoreductase	hypothetical protein	FAD_oxidored
OHCGFLHI_00468	SGB1871diffH_cfsweep_10_cf_consensus	468	1356	G	-	-	beta-galactosidase activity	hypothetical protein	Glyco_hydro_2_C
OHCGFLHI_00470	SGB1871diffH_cfsweep_10_cf_consensus	470	1587	K	-	-	SusD family	SusD-like protein	SusD-like_3,SusD_RagB
OHCGFLHI_00471	SGB1871diffH_cfsweep_10_cf_consensus	471	3270	P	-	-	TonB-linked outer membrane protein, SusC RagA family	TonB-dependent receptor P26	CarbopepD_reg_2,Plug,TonB_dep_Rec
OHCGFLHI_00489	SGB1871diffH_cfsweep_10_cf_consensus	489	2055	O	-	-	Subtilase family	hypothetical protein	ASH,Peptidase_S8,Peptidase_S8_N,fn3
OHCGFLHI_00625	SGB1871diffH_cfsweep_10_cf_consensus	625	297	G	-	-	hydrolase, family 65, central catalytic	hypothetical protein	-
OHCGFLHI_00626	SGB1871diffH_cfsweep_10_cf_consensus	626	789	G	-	-	hydrolase, family 65, central catalytic	hypothetical protein	-
OHCGFLHI_00627	SGB1871diffH_cfsweep_10_cf_consensus	627	423	G	-	-	Alpha-1,2-mannosidase	hypothetical protein	Glyco_hydro_92
OHCGFLHI_00628	SGB1871diffH_cfsweep_10_cf_consensus	628	168	G	-	-	Glycosyl hydrolase family 92	hypothetical protein	Glyco_hydro_92
OHCGFLHI_00667	SGB1871diffH_cfsweep_10_cf_consensus	667	3006	M	-	-	TIGRFAM YD repeat	hypothetical protein	RHS_repeat
OHCGFLHI_00668	SGB1871diffH_cfsweep_10_cf_consensus	668	4221	M	-	-	COG COG3209 Rhs family protein	hypothetical protein	-
OHCGFLHI_00670	SGB1871diffH_cfsweep_10_cf_consensus	670	465	M	-	-	COG COG3209 Rhs family protein	hypothetical protein	-
OHCGFLHI_00704	SGB1871diffH_cfsweep_10_cf_consensus	704	912	K	-	-	WYL domain	hypothetical protein	WYL
OHCGFLHI_00707	SGB1871diffH_cfsweep_10_cf_consensus	707	225	L	-	-	DNA glycosylase	hypothetical protein	-
OHCGFLHI_00708	SGB1871diffH_cfsweep_10_cf_consensus	708	327	L	-	-	DNA glycosylase	hypothetical protein	-
OHCGFLHI_00851	SGB1871diffH_cfsweep_10_cf_consensus	851	1110	G	-	nedA	BNR Asp-box repeat protein	Sialidase	BNR_2,BNR_assoc_N
OHCGFLHI_00852	SGB1871diffH_cfsweep_10_cf_consensus	852	1458	K	-	-	Pfam:SusD	SusD-like protein P38	SusD-like_3,SusD_RagB
OHCGFLHI_00853	SGB1871diffH_cfsweep_10_cf_consensus	853	3225	P	-	-	TonB-linked outer membrane protein, SusC RagA family	TonB-dependent receptor P39	CarbopepD_reg_2,Plug,TonB_dep_Rec
OHCGFLHI_00854	SGB1871diffH_cfsweep_10_cf_consensus	854	1425	G	-	-	COG NOG04984 non supervised orthologous group	hypothetical protein	DUF4985,GHL10,SASA
OHCGFLHI_01114	SGB1871diffH_cfsweep_10_cf_consensus	1114	315	L	-	-	Nucleotidyltransferase domain	hypothetical protein	NTP_transf_2
OHCGFLHI_01153	SGB1871diffH_cfsweep_10_cf_consensus	1153	1203	M	-	-	Domain of unknown function (DUF4841)	hypothetical protein	DUF4841,DUF4842
OHCGFLHI_01214	SGB1871diffH_cfsweep_10_cf_consensus	1214	1920	T	-	-	Protein phosphatase 2C	hypothetical protein	PP2C_2
OHCGFLHI_01215	SGB1871diffH_cfsweep_10_cf_consensus	1215	1440	D	-	-	protein with protein kinase and helix-hairpin-helix DNA-binding domains	hypothetical protein	Pkinase
OHCGFLHI_01219	SGB1871diffH_cfsweep_10_cf_consensus	1219	177	K	-	-	DNA-binding helix-turn-helix protein	hypothetical protein	HTH_31
OHCGFLHI_01399	SGB1871diffH_cfsweep_10_cf_consensus	1399	540	K	-	-	LytTr DNA-binding domain protein	hypothetical protein	LytTR,Response_reg
OHCGFLHI_01489	SGB1871diffH_cfsweep_10_cf_consensus	1489	3144	H	-	-	TonB dependent receptor	TonB-dependent receptor P3	CarbopepD_reg_2,Plug,TonB_dep_Rec
OHCGFLHI_01557	SGB1871diffH_cfsweep_10_cf_consensus	1557	1698	L	-	-	Reverse transcriptase (RNA-dependent DNA polymerase)	hypothetical protein	GIIM,HNH,RVT_1,RVT_N
OHCGFLHI_01622	SGB1871diffH_cfsweep_10_cf_consensus	1622	2028	T	-	rcsC_28	His Kinase A (phosphoacceptor) domain	Sensor histidine kinase RcsC	HATPase_c,HisKA
OHCGFLHI_01880	SGB1871diffH_cfsweep_10_cf_consensus	1880	345	K	higA	-	addiction module antidote protein, HigA	hypothetical protein	HTH_3
OHCGFLHI_01882	SGB1871diffH_cfsweep_10_cf_consensus	1882	612	L	-	pinR	Resolvase, N terminal domain	Serine recombinase PinR	HTH_7,Resolvase
OHCGFLHI_01883	SGB1871diffH_cfsweep_10_cf_consensus	1883	1260	M	yiaD	ompA_1	Belongs to the ompA family	Outer membrane protein A	Gly-zipper_Omp,Gly-zipper_YMGG,OmpA
OHCGFLHI_02012	SGB1871diffH_cfsweep_10_cf_consensus	2012	642	V	-	-	HNH nucleases	hypothetical protein	HNH
OHCGFLHI_02069	SGB1871diffH_cfsweep_10_cf_consensus	2069	795	K	pobR	araC	transcriptional regulator	Arabinose operon regulatory protein	AraC_binding,HTH_18
OHCGFLHI_02112	SGB1871diffH_cfsweep_10_cf_consensus	2112	399	M	-	-	dTDP-4-dehydrorhamnose 3,5-epimerase activity	hypothetical protein	FdtA
OHCGFLHI_02115	SGB1871diffH_cfsweep_10_cf_consensus	2115	984	V	-	-	Glycosyl transferase, family 2	hypothetical protein	Glycos_transf_2
OHCGFLHI_02116	SGB1871diffH_cfsweep_10_cf_consensus	2116	897	V	-	-	Glycosyl transferase, family 2	hypothetical protein	Glycos_transf_2
OHCGFLHI_02121	SGB1871diffH_cfsweep_10_cf_consensus	2121	1110	M	-	mshA_1	Glycosyl transferases group 1	D-inositol-3-phosphate glycosyltransferase	Glyco_transf_4,Glycos_transf_1
OHCGFLHI_02168	SGB1871diffH_cfsweep_10_cf_consensus	2168	1899	P	-	-	SusD family	hypothetical protein	SusD-like_3,SusD_RagB
OHCGFLHI_02169	SGB1871diffH_cfsweep_10_cf_consensus	2169	1443	M	-	-	Domain of unknown function (DUF1735)	hypothetical protein	DUF1735,F5_F8_type_C
OHCGFLHI_02170	SGB1871diffH_cfsweep_10_cf_consensus	2170	1992	M	-	-	COG NOG06228 non supervised orthologous group	Retaining alpha-galactosidase	GH97_C,GH97_N,Glyco_hydro_97
OHCGFLHI_02171	SGB1871diffH_cfsweep_10_cf_consensus	2171	2040	M	-	-	COG NOG06228 non supervised orthologous group	Retaining alpha-galactosidase	GH97_C,GH97_N,Glyco_hydro_97
OHCGFLHI_02175	SGB1871diffH_cfsweep_10_cf_consensus	2175	1545	O	-	-	COG NOG08360 non supervised orthologous group	hypothetical protein	ADP_ribosyl_GH
OHCGFLHI_02473	SGB1871diffH_cfsweep_10_cf_consensus	2473	4092	T	-	rcsC_38	cheY-homologous receiver domain	Sensor histidine kinase RcsC	HATPase_c,HTH_18,HisKA,Reg_prop,Response_reg,Y_Y_Y
OHCGFLHI_02474	SGB1871diffH_cfsweep_10_cf_consensus	2474	3144	P	-	-	TonB-linked outer membrane protein, SusC RagA family	TonB-dependent receptor P39	CarbopepD_reg_2,Plug,TonB_dep_Rec
OHCGFLHI_02476	SGB1871diffH_cfsweep_10_cf_consensus	2476	1443	P	-	-	COG COG3119 Arylsulfatase A and related enzymes	Endo-4-O-sulfatase	Sulfatase
OHCGFLHI_02477	SGB1871diffH_cfsweep_10_cf_consensus	2477	1383	G	-	-	Alpha-L-fucosidase	hypothetical protein	Alpha_L_fucos,F5_F8_type_C
OHCGFLHI_02545	SGB1871diffH_cfsweep_10_cf_consensus	2545	570	T	-	-	cyclic nucleotide binding	hypothetical protein	cNMP_binding
OHCGFLHI_02598	SGB1871diffH_cfsweep_10_cf_consensus	2598	1269	E	-	-	GDSL-like Lipase/Acylhydrolase family	hypothetical protein	Lipase_GDSL_2,Peptidase_S9
OHCGFLHI_02599	SGB1871diffH_cfsweep_10_cf_consensus	2599	1761	G	-	nag3	b-glycosidase, glycoside hydrolase family 3 protein	Beta-N-acetylglucosaminidase/beta-glucosidase	Beta-lactamase,Glyco_hydro_3,Glyco_hydro_3_C
OHCGFLHI_02600	SGB1871diffH_cfsweep_10_cf_consensus	2600	4077	T	-	rcsC_43	Y_Y_Y domain	Sensor histidine kinase RcsC	HATPase_c,HTH_18,HisKA,Reg_prop,Response_reg,Y_Y_Y
OHCGFLHI_02603	SGB1871diffH_cfsweep_10_cf_consensus	2603	3162	P	-	-	TonB-linked outer membrane protein, SusC RagA family	TonB-dependent receptor P39	CarbopepD_reg_2,Plug,STN,TonB_dep_Rec
OHCGFLHI_02604	SGB1871diffH_cfsweep_10_cf_consensus	2604	2115	P	-	-	Right handed beta helix region	hypothetical protein	Beta_helix
OHCGFLHI_02607	SGB1871diffH_cfsweep_10_cf_consensus	2607	1386	G	-	-	Alpha-L-fucosidase	hypothetical protein	Alpha_L_fucos,Fucosidase_C
OHCGFLHI_02806	SGB1871diffH_cfsweep_10_cf_consensus	2806	642	K	-	-	Transposase zinc-binding domain	IS91 family transposase ISWz1	Phage_int_SAM_4,Y2_Tnp,Zn_Tnp_IS91
OHCGFLHI_02851	SGB1871diffH_cfsweep_10_cf_consensus	2851	1644	G	-	xynB	PFAM glycoside hydrolase family 39	Beta-xylosidase	Glyco_hydro_39
OHCGFLHI_02853	SGB1871diffH_cfsweep_10_cf_consensus	2853	516	K	-	sigE_3	Belongs to the sigma-70 factor family. ECF subfamily	ECF RNA polymerase sigma factor SigE	Sigma70_r2,Sigma70_r4_2
OHCGFLHI_02854	SGB1871diffH_cfsweep_10_cf_consensus	2854	3237	H	-	susC_11	Carboxypeptidase regulatory-like domain	TonB-dependent receptor SusC	CarbopepD_reg_2,Plug,STN,TonB_dep_Rec
OHCGFLHI_02858	SGB1871diffH_cfsweep_10_cf_consensus	2858	528	G	-	-	Alpha-L-fucosidase	hypothetical protein	Alpha_L_fucos,Fucosidase_C
OHCGFLHI_02859	SGB1871diffH_cfsweep_10_cf_consensus	2859	2331	M	-	-	Belongs to the glycosyl hydrolase	hypothetical protein	BetaGal_dom4_5,Glyco_hydro_2_N,Glyco_hydro_35
OHCGFLHI_02860	SGB1871diffH_cfsweep_10_cf_consensus	2860	1704	G	-	-	Belongs to the glycosyl hydrolase 43 family	Beta-xylosidase	Glyco_hydro_43
OHCGFLHI_02926	SGB1871diffH_cfsweep_10_cf_consensus	2926	498	J	-	-	acetyltransferase, GNAT family	hypothetical protein	Acetyltransf_3
OHCGFLHI_02934	SGB1871diffH_cfsweep_10_cf_consensus	2934	876	K	-	rhaS_8	PFAM helix-turn-helix- domain containing protein, AraC type	HTH-type transcriptional activator RhaS	AraC_binding,HTH_18
OHCGFLHI_02935	SGB1871diffH_cfsweep_10_cf_consensus	2935	402	K	-	-	#NAME?	hypothetical protein	Acetyltransf_10
OHCGFLHI_02944	SGB1871diffH_cfsweep_10_cf_consensus	2944	291	K	-	-	Helix-turn-helix domain	hypothetical protein	HTH_3
OHCGFLHI_02967	SGB1871diffH_cfsweep_10_cf_consensus	2967	1134	G	-	-	Putative glycoside hydrolase Family 18, chitinase_18	hypothetical protein	DUF4849
OHCGFLHI_02970	SGB1871diffH_cfsweep_10_cf_consensus	2970	2043	G	-	-	COG NOG04001 non supervised orthologous group	hypothetical protein	Glyco_hyd_65N_2,SASA
OHCGFLHI_03022	SGB1871diffH_cfsweep_10_cf_consensus	3022	1290	G	-	-	Glycosyl hydrolases family 16	hypothetical protein	Glyco_hydro_16
OHCGFLHI_03023	SGB1871diffH_cfsweep_10_cf_consensus	3023	2253	G	-	-	glucosidase activity	hypothetical protein	-
OHCGFLHI_03025	SGB1871diffH_cfsweep_10_cf_consensus	3025	1635	G	-	-	PFAM glycoside hydrolase family 39	hypothetical protein	CBM60,HemolysinCabind,RicinB_lectin_2
OHCGFLHI_03027	SGB1871diffH_cfsweep_10_cf_consensus	3027	3582	G	-	ebgA_1	beta-galactosidase	Evolved beta-galactosidase subunit alpha	Bgal_small_N,DUF4981,Glyco_hydro_2,Glyco_hydro_2_C,Glyco_hydro_2_N,RicinB_lectin_2
OHCGFLHI_03028	SGB1871diffH_cfsweep_10_cf_consensus	3028	1371	G	-	-	chondroitin AC lyase activity	hypothetical protein	CBM_6,Glyco_hydro_cc
OHCGFLHI_03030	SGB1871diffH_cfsweep_10_cf_consensus	3030	1716	F	-	-	SusD family	hypothetical protein	SusD-like_3,SusD_RagB
OHCGFLHI_03031	SGB1871diffH_cfsweep_10_cf_consensus	3031	2811	H	-	-	TonB dependent receptor	TonB-dependent receptor P3	Plug,TonB_dep_Rec
OHCGFLHI_03032	SGB1871diffH_cfsweep_10_cf_consensus	3032	1755	F	-	-	Pfam:SusD	SusD-like protein P25	SusD-like_3,SusD_RagB
OHCGFLHI_03034	SGB1871diffH_cfsweep_10_cf_consensus	3034	1713	T	-	-	COG NOG26059 non supervised orthologous group	hypothetical protein	-
OHCGFLHI_03229	SGB1871diffH_cfsweep_10_cf_consensus	3229	1959	F	-	-	COG NOG30008 non supervised orthologous group	hypothetical protein	SusD-like_3,SusD_RagB
OHCGFLHI_03230	SGB1871diffH_cfsweep_10_cf_consensus	3230	3129	P	-	-	TonB-linked outer membrane protein, SusC RagA family	TonB-dependent receptor P26	CarbopepD_reg_2,Plug,STN,TonB_dep_Rec
OHCGFLHI_03231	SGB1871diffH_cfsweep_10_cf_consensus	3231	2595	T	-	-	COG NOG26059 non supervised orthologous group	hypothetical protein	-
OHCGFLHI_03311	SGB1871diffH_cfsweep_10_cf_consensus	3311	717	M	-	-	Gram-negative bacterial TonB protein C-terminal	hypothetical protein	CarbopepD_reg_2,TonB_C
OHCGFLHI_03312	SGB1871diffH_cfsweep_10_cf_consensus	3312	801	M	-	-	Gram-negative bacterial TonB protein C-terminal	hypothetical protein	CarbopepD_reg_2,TonB_C
OHCGFLHI_03491	SGB1871diffH_cfsweep_10_cf_consensus	3491	3243	P	-	-	TonB-linked outer membrane protein, SusC RagA family	TonB-dependent receptor P26	CarbopepD_reg_2,Plug,STN,TonB_dep_Rec
OHCGFLHI_03493	SGB1871diffH_cfsweep_10_cf_consensus	3493	1458	G	-	-	Glycosyl hydrolases family 35	hypothetical protein	DUF4978
OHCGFLHI_03495	SGB1871diffH_cfsweep_10_cf_consensus	3495	1065	F	-	-	Inosine-uridine preferring nucleoside hydrolase	hypothetical protein	IU_nuc_hydro
OHCGFLHI_03521	SGB1871diffH_cfsweep_10_cf_consensus	3521	2223	M	-	-	Domain of unknown function	hypothetical protein	DUF4993,Fasciclin
OHCGFLHI_03524	SGB1871diffH_cfsweep_10_cf_consensus	3524	1740	M	-	-	Domain of unknown function (DUF5108)	hypothetical protein	DUF5108,Fasciclin
OHCGFLHI_03525	SGB1871diffH_cfsweep_10_cf_consensus	3525	1641	M	-	-	COG2335, Secreted and surface protein containing fasciclin-like repeats	hypothetical protein	Fasciclin
OHCGFLHI_03610	SGB1871diffH_cfsweep_10_cf_consensus	3610	4350	M	-	-	COG COG3209 Rhs family protein	hypothetical protein	-
OHCGFLHI_03611	SGB1871diffH_cfsweep_10_cf_consensus	3611	3027	M	-	-	COG3209 Rhs family protein	hypothetical protein	-
OHCGFLHI_03668	SGB1871diffH_cfsweep_10_cf_consensus	3668	2544	T	-	-	Converts alpha-N-acetylneuranimic acid (Neu5Ac) to the beta-anomer, accelerating the equilibrium between the alpha- and beta-anomers. Probably facilitates sialidase-negative bacteria to compete sucessfully for limited amounts of extracellular Neu5Ac, which is likely taken up in the beta-anomer. In addition, the rapid removal of sialic acid from solution might be advantageous to the bacterium to d…	hypothetical protein	Laminin_G_3
OHCGFLHI_03688	SGB1871diffH_cfsweep_10_cf_consensus	3688	2910	P	-	-	Secretin and TonB N terminus short domain	TonB-dependent receptor P3	CarbopepD_reg_2,Plug,STN,TonB_dep_Rec
OHCGFLHI_03689	SGB1871diffH_cfsweep_10_cf_consensus	3689	1602	M	-	-	PFAM RagB SusD	hypothetical protein	SusD-like_3,SusD_RagB
OHCGFLHI_03804	SGB1871diffH_cfsweep_10_cf_consensus	3804	3360	P	-	-	TonB-linked outer membrane protein, SusC RagA family	TonB-dependent receptor P3	CarbopepD_reg_2,Plug,STN,TonB_dep_Rec
OHCGFLHI_03805	SGB1871diffH_cfsweep_10_cf_consensus	3805	1728	F	-	-	PFAM RagB SusD	SusD-like protein P2	SusD-like_3,SusD_RagB
OHCGFLHI_03808	SGB1871diffH_cfsweep_10_cf_consensus	3808	1476	P	betC_2	-	COG COG3119 Arylsulfatase A and related enzymes	Delta 4,5-hexuronate-2-O-sulfatase	DUF4976,Sulfatase
OHCGFLHI_03809	SGB1871diffH_cfsweep_10_cf_consensus	3809	2757	G	-	-	Bacterial alpha-L-rhamnosidase 6 hairpin glycosidase domain	Alpha-L-rhamnosidase	Bac_rhamnosid,Bac_rhamnosid6H,Bac_rhamnosid_C,Bac_rhamnosid_N
OHCGFLHI_03810	SGB1871diffH_cfsweep_10_cf_consensus	3810	1395	P	-	-	Sulfatase	Bifunctional sulfatase/alpha-L-rhamnosidase	DUF4976,Sulfatase
OHCGFLHI_03811	SGB1871diffH_cfsweep_10_cf_consensus	3811	2229	G	-	-	Belongs to the glycosyl hydrolase 3 family	Putative beta-xylosidase	Fn3-like,Glyco_hydro_3,Glyco_hydro_3_C
OHCGFLHI_03812	SGB1871diffH_cfsweep_10_cf_consensus	3812	2220	G	-	-	Bacterial alpha-L-rhamnosidase 6 hairpin glycosidase domain	Alpha-L-rhamnosidase	Bac_rhamnosid6H,Bac_rhamnosid_C,Bac_rhamnosid_N
OHCGFLHI_03878	SGB1871diffH_cfsweep_10_cf_consensus	3878	387	P	-	-	TonB-linked outer membrane protein, SusC RagA family	hypothetical protein	CarbopepD_reg_2,Plug,TonB_dep_Rec
OHCGFLHI_03882	SGB1871diffH_cfsweep_10_cf_consensus	3882	363	L	-	-	PFAM IS66 Orf2 like protein	hypothetical protein	TnpB_IS66
OHCGFLHI_03883	SGB1871diffH_cfsweep_10_cf_consensus	3883	1599	L	-	-	COG3436 Transposase and inactivated derivatives	IS66 family transposase ISBthe6	DDE_Tnp_IS66,DDE_Tnp_IS66_C,LZ_Tnp_IS66
OHCGFLHI_03886	SGB1871diffH_cfsweep_10_cf_consensus	3886	765	L	-	-	Psort location Cytoplasmic, score 8.96	IS982 family transposase IS195	DDE_Tnp_1_3
OHCGFLHI_04072	SGB1871diffH_cfsweep_10_cf_consensus	4072	1020	G	-	-	beta-1,4-mannooligosaccharide phosphorylase	4-O-beta-D-mannosyl-D-glucose phosphorylase	Glyco_hydro_130
OHCGFLHI_04073	SGB1871diffH_cfsweep_10_cf_consensus	4073	1416	O	-	-	Arylsulfotransferase (ASST)	hypothetical protein	Arylsulfotran_2
OHCGFLHI_04074	SGB1871diffH_cfsweep_10_cf_consensus	4074	1437	E	-	-	Carbohydrate esterase, sialic acid-specific acetylesterase	hypothetical protein	Glyco_hydro_88,SASA
OHCGFLHI_04075	SGB1871diffH_cfsweep_10_cf_consensus	4075	1518	G	-	-	Belongs to the glycosyl hydrolase 5 (cellulase A) family	hypothetical protein	-
OHCGFLHI_04076	SGB1871diffH_cfsweep_10_cf_consensus	4076	1473	G	-	-	Belongs to the glycosyl hydrolase 5 (cellulase A) family	hypothetical protein	-
OHCGFLHI_04078	SGB1871diffH_cfsweep_10_cf_consensus	4078	1524	M	-	-	Has lipid A 3-O-deacylase activity. Hydrolyzes the ester bond at the 3 position of lipid A, a bioactive component of lipopolysaccharide (LPS), thereby releasing the primary fatty acyl moiety	SusD-like protein P2	SusD-like_3,SusD_RagB
OHCGFLHI_04079	SGB1871diffH_cfsweep_10_cf_consensus	4079	3057	P	-	-	TonB dependent receptor	TonB-dependent receptor P3	CarbopepD_reg_2,Plug,TonB_dep_Rec
OHCGFLHI_04080	SGB1871diffH_cfsweep_10_cf_consensus	4080	870	K	-	rhaS_10	helix_turn_helix, arabinose operon control protein	HTH-type transcriptional activator RhaS	HTH_18
OHCGFLHI_04082	SGB1871diffH_cfsweep_10_cf_consensus	4082	4068	T	-	rcsC_68	Psort location CytoplasmicMembrane, score	Sensor histidine kinase RcsC	HATPase_c,HTH_18,HisKA,Reg_prop,Response_reg,Y_Y_Y
OHCGFLHI_04084	SGB1871diffH_cfsweep_10_cf_consensus	4084	1623	H	-	-	Susd and RagB outer membrane lipoprotein	hypothetical protein	SusD-like,SusD-like_2
OHCGFLHI_04086	SGB1871diffH_cfsweep_10_cf_consensus	4086	1635	M	celC	-	Belongs to the glycosyl hydrolase 5 (cellulase A) family	hypothetical protein	Cellulase
OHCGFLHI_04087	SGB1871diffH_cfsweep_10_cf_consensus	4087	2313	G	-	-	glycosyl hydrolase, family 3	Beta-xylosidase	Fn3-like,Glyco_hydro_3,Glyco_hydro_3_C
OHCGFLHI_04098	SGB1871diffH_cfsweep_10_cf_consensus	4098	1173	G	-	-	Alginate lyase	hypothetical protein	Alginate_lyase,He_PIG
OHCGFLHI_04103	SGB1871diffH_cfsweep_10_cf_consensus	4103	1719	F	-	-	SusD family	SusD-like protein P25	SusD-like_3,SusD_RagB
OHCGFLHI_04104	SGB1871diffH_cfsweep_10_cf_consensus	4104	3360	P	-	-	Carboxypeptidase regulatory-like domain	TonB-dependent receptor P3	CarbopepD_reg_2,Plug,TonB_dep_Rec
OHCGFLHI_04106	SGB1871diffH_cfsweep_10_cf_consensus	4106	534	K	-	sigM	Sigma-70, region 4	ECF RNA polymerase sigma factor SigM	Sigma70_r2,Sigma70_r4_2
OHCGFLHI_04137	SGB1871diffH_cfsweep_10_cf_consensus	4137	3093	P	-	-	TonB dependent receptor	TonB-dependent receptor P39	CarbopepD_reg_2,Plug,TonB_dep_Rec
OHCGFLHI_04185	SGB1871diffH_cfsweep_10_cf_consensus	4185	1782	E	hisC	-	Aminotransferase class I and II	hypothetical protein	Aminotran_1_2
OHCGFLHI_04200	SGB1871diffH_cfsweep_10_cf_consensus	4200	1119	M	-	-	Glycosyltransferase WbsX	hypothetical protein	Glyco_tran_WbsX
OHCGFLHI_04201	SGB1871diffH_cfsweep_10_cf_consensus	4201	1122	M	-	-	Glycosyl transferases group 1	hypothetical protein	Glyco_trans_1_4,Glyco_transf_4,Glycos_transf_1
OHCGFLHI_04202	SGB1871diffH_cfsweep_10_cf_consensus	4202	1212	C	-	ndhI_2	coenzyme F420-reducing hydrogenase beta subunit	NAD(P)H-quinone oxidoreductase subunit I, chloroplastic	Fer4_7,FrhB_FdhB_C,FrhB_FdhB_N
OHCGFLHI_04216	SGB1871diffH_cfsweep_10_cf_consensus	4216	486	K	-	-	purine nucleotide biosynthetic process	hypothetical protein	DDE_Tnp_ISAZ013,HTH_18,HTH_3,HTH_Tnp_4,Peripla_BP_3
OHCGFLHI_04513	SGB1871diffH_cfsweep_10_cf_consensus	4513	1098	M	-	glgA_2	Glycosyltransferase Family 4	Glycogen synthase	Glyco_transf_4,Glycos_transf_1
OHCGFLHI_04514	SGB1871diffH_cfsweep_10_cf_consensus	4514	546	E	-	dapH_2	Bacterial transferase hexapeptide (six repeats)	2,3,4,5-tetrahydropyridine-2,6-dicarboxylate N-acetyltransferase	Hexapep,Hexapep_2
OHCGFLHI_04515	SGB1871diffH_cfsweep_10_cf_consensus	4515	1128	M	-	-	Glycosyl transferases group 1	hypothetical protein	-
OHCGFLHI_04516	SGB1871diffH_cfsweep_10_cf_consensus	4516	1035	M	wcfX	wbgU	NAD dependent epimerase dehydratase family	UDP-N-acetylglucosamine 4-epimerase	Epimerase,GDP_Man_Dehyd
OHCGFLHI_04575	SGB1871diffH_cfsweep_10_cf_consensus	4575	915	L	-	-	Transposase DDE domain	IS982 family transposase IS195	DDE_Tnp_1_3
OHCGFLHI_04582	SGB1871diffH_cfsweep_10_cf_consensus	4582	1407	L	-	-	COG COG3344 Retron-type reverse transcriptase	hypothetical protein	GIIM,RVT_1
OHCGFLHI_04588	SGB1871diffH_cfsweep_10_cf_consensus	4588	384	V	-	-	Type I restriction modification DNA specificity domain	hypothetical protein	Methylase_S
LABGCEJN_00001	SGB1871diffH_cfsweep_12_cf_consensus	1	1152	L	-	-	Psort location Cytoplasmic, score 8.96	ISAs1 family transposase ISBf9	DDE_Tnp_1,DDE_Tnp_1_assoc
LABGCEJN_00002	SGB1871diffH_cfsweep_12_cf_consensus	2	2190	G	-	agaA_1	COG3345 Alpha-galactosidase	Alpha-galactosidase AgaA	Glyco_hydro_36C,Glyco_hydro_36N,Melibiase
LABGCEJN_00009	SGB1871diffH_cfsweep_12_cf_consensus	9	2004	G	-	-	alpha-galactosidase	hypothetical protein	CBM_35
LABGCEJN_00010	SGB1871diffH_cfsweep_12_cf_consensus	10	1551	G	-	-	Glycosyl hydrolases family 43	Beta-xylosidase	Glyco_hydro_28,Glyco_hydro_43
LABGCEJN_00011	SGB1871diffH_cfsweep_12_cf_consensus	11	1959	G	-	-	Glycosyl hydrolase family 2, sugar binding domain protein	hypothetical protein	Glyco_hydro_2_N,SASA
LABGCEJN_00063	SGB1871diffH_cfsweep_12_cf_consensus	63	1443	P	-	-	C-terminal region of aryl-sulfatase	N-acetylgalactosamine-6-O-sulfatase	Sulfatase,Sulfatase_C
LABGCEJN_00064	SGB1871diffH_cfsweep_12_cf_consensus	64	2364	G	-	-	Glycosyl hydrolase family 20, catalytic domain	hypothetical protein	CHB_HEX_C_1,F5_F8_type_C,Fn3_assoc,Glyco_hydro_20,Glyco_hydro_20b
LABGCEJN_00110	SGB1871diffH_cfsweep_12_cf_consensus	110	3153	P	-	-	TonB-linked outer membrane protein, SusC RagA family	TonB-dependent receptor P3	CarbopepD_reg_2,Plug,STN,TonB_dep_Rec
LABGCEJN_00111	SGB1871diffH_cfsweep_12_cf_consensus	111	1965	P	-	-	SusD family	hypothetical protein	SusD-like_3,SusD_RagB
LABGCEJN_00112	SGB1871diffH_cfsweep_12_cf_consensus	112	1527	M	-	-	Calpain family cysteine protease	hypothetical protein	CBM_6,F5_F8_type_C,Peptidase_C10,Peptidase_C2,RicinB_lectin_2
LABGCEJN_00149	SGB1871diffH_cfsweep_12_cf_consensus	149	408	K	-	-	sequence-specific DNA binding	hypothetical protein	HTH_19,HTH_3,Peptidase_S24,Phage_CI_repr
LABGCEJN_00151	SGB1871diffH_cfsweep_12_cf_consensus	151	558	K	-	-	transcriptional regulator, LuxR family	hypothetical protein	GerE
LABGCEJN_00153	SGB1871diffH_cfsweep_12_cf_consensus	153	453	K	-	ecfG_1	Belongs to the sigma-70 factor family. ECF subfamily	ECF RNA polymerase sigma factor EcfG	Sigma70_r2,Sigma70_r4_2
LABGCEJN_00180	SGB1871diffH_cfsweep_12_cf_consensus	180	1455	D	-	-	Protein of unknown function (DUF3375)	putative protein/MSMEI_1241	DUF3375
LABGCEJN_00344	SGB1871diffH_cfsweep_12_cf_consensus	344	2382	G	-	-	Pectinesterase	hypothetical protein	Mfa_like_1,Pectinesterase
LABGCEJN_00357	SGB1871diffH_cfsweep_12_cf_consensus	357	849	V	-	-	AAA domain, putative AbiEii toxin, Type IV TA system	Fluoroquinolones export ATP-binding protein	ABC_tran
LABGCEJN_00358	SGB1871diffH_cfsweep_12_cf_consensus	358	591	K	-	-	Bacterial regulatory proteins, tetR family	hypothetical protein	TetR_N
LABGCEJN_00359	SGB1871diffH_cfsweep_12_cf_consensus	359	384	K	-	-	Helix-turn-helix domain	hypothetical protein	HTH_17
LABGCEJN_00362	SGB1871diffH_cfsweep_12_cf_consensus	362	1221	L	-	xerC_3	Belongs to the 'phage' integrase family	Tyrosine recombinase XerC	Arm-DNA-bind_5,Phage_int_SAM_5,Phage_integrase
LABGCEJN_00480	SGB1871diffH_cfsweep_12_cf_consensus	480	1494	G	-	xynD_1	COG NOG04984 non supervised orthologous group	Arabinoxylan arabinofuranohydrolase	SASA
LABGCEJN_00612	SGB1871diffH_cfsweep_12_cf_consensus	612	543	K	-	sigK_2	RNA polymerase sigma-70 factor	ECF RNA polymerase sigma factor SigK	Sigma70_r2,Sigma70_r4_2
LABGCEJN_00614	SGB1871diffH_cfsweep_12_cf_consensus	614	348	G	-	-	COG NOG23094 non supervised orthologous group	hypothetical protein	DUF4832
LABGCEJN_00615	SGB1871diffH_cfsweep_12_cf_consensus	615	1170	G	-	-	COG NOG23094 non supervised orthologous group	hypothetical protein	DUF4832
LABGCEJN_00616	SGB1871diffH_cfsweep_12_cf_consensus	616	3390	P	-	-	TonB-linked outer membrane protein, SusC RagA family	TonB-dependent receptor P26	CarbopepD_reg_2,Plug,STN,TonB_dep_Rec
LABGCEJN_00617	SGB1871diffH_cfsweep_12_cf_consensus	617	1722	F	-	-	SusD family	SusD-like protein P2	SusD-like_3,SusD_RagB
LABGCEJN_00624	SGB1871diffH_cfsweep_12_cf_consensus	624	1821	N	-	-	domain, Protein	hypothetical protein	Big_2,SLH
LABGCEJN_00712	SGB1871diffH_cfsweep_12_cf_consensus	712	951	L	-	-	TIR domain	hypothetical protein	PASTA,TIR_2,TniQ
LABGCEJN_00714	SGB1871diffH_cfsweep_12_cf_consensus	714	285	L	-	-	PFAM Integrase catalytic region	hypothetical protein	HTH_21,rve,rve_2,rve_3
LABGCEJN_00815	SGB1871diffH_cfsweep_12_cf_consensus	815	3027	D	-	-	COG NOG14601 non supervised orthologous group	hypothetical protein	-
LABGCEJN_00941	SGB1871diffH_cfsweep_12_cf_consensus	941	1839	T	-	rcsC_17	ATPase histidine kinase DNA gyrase B HSP90 domain protein	Sensor histidine kinase RcsC	HATPase_c,HisKA
LABGCEJN_00942	SGB1871diffH_cfsweep_12_cf_consensus	942	1953	T	-	-	COG0642 Signal transduction histidine kinase	hypothetical protein	-
LABGCEJN_00978	SGB1871diffH_cfsweep_12_cf_consensus	978	825	K	-	-	Transcriptional regulator	hypothetical protein	HTH_18
LABGCEJN_01012	SGB1871diffH_cfsweep_12_cf_consensus	1012	894	M	kefA	-	Belongs to the membrane fusion protein (MFP) (TC 8.A.1) family	hypothetical protein	Biotin_lipoyl_2,HlyD_3,HlyD_D23
LABGCEJN_01013	SGB1871diffH_cfsweep_12_cf_consensus	1013	3138	V	cusA	czcA_2	Belongs to the resistance-nodulation-cell division (RND) (TC 2.A.6) family	Cobalt-zinc-cadmium resistance protein CzcA	ACR_tran
LABGCEJN_01014	SGB1871diffH_cfsweep_12_cf_consensus	1014	678	T	-	arlR	COG0745 Response regulators consisting of a CheY-like receiver domain and a winged-helix DNA-binding domain	Response regulator ArlR	Response_reg,Trans_reg_C
LABGCEJN_01015	SGB1871diffH_cfsweep_12_cf_consensus	1015	1062	T	-	-	Histidine kinase	hypothetical protein	HATPase_c,HisKA
LABGCEJN_01064	SGB1871diffH_cfsweep_12_cf_consensus	1064	3288	H	-	susC_5	TonB-linked outer membrane protein, SusC RagA family	TonB-dependent receptor SusC	CarbopepD_reg_2,Plug,STN,TonB_dep_Rec
LABGCEJN_01066	SGB1871diffH_cfsweep_12_cf_consensus	1066	1551	N	-	-	Bacterial group 2 Ig-like protein	hypothetical protein	Big_2,DUF4979
LABGCEJN_01095	SGB1871diffH_cfsweep_12_cf_consensus	1095	1122	C	-	moaA_1	4Fe-4S single cluster domain	GTP 3',8-cyclase	Fer4_12,Radical_SAM
LABGCEJN_01198	SGB1871diffH_cfsweep_12_cf_consensus	1198	558	K	-	sigW_1	ECF sigma factor	ECF RNA polymerase sigma factor SigW	Sigma70_r2,Sigma70_r4_2
LABGCEJN_01200	SGB1871diffH_cfsweep_12_cf_consensus	1200	2145	G	-	-	COG NOG26513 non supervised orthologous group	hypothetical protein	-
LABGCEJN_01202	SGB1871diffH_cfsweep_12_cf_consensus	1202	1842	F	-	-	SusD family	hypothetical protein	SusD-like_3,SusD_RagB
LABGCEJN_01203	SGB1871diffH_cfsweep_12_cf_consensus	1203	3507	P	-	susC_7	TonB-linked outer membrane protein, SusC RagA family	TonB-dependent receptor SusC	CarbopepD_reg_2,Plug,STN,TonB_dep_Rec
LABGCEJN_01204	SGB1871diffH_cfsweep_12_cf_consensus	1204	1152	G	-	-	Cellulase (glycosyl hydrolase family 5)	hypothetical protein	Cellulase,Glyco_hydro_2_C
LABGCEJN_01205	SGB1871diffH_cfsweep_12_cf_consensus	1205	1173	G	-	-	Cellulase (glycosyl hydrolase family 5)	hypothetical protein	Cellulase
LABGCEJN_01208	SGB1871diffH_cfsweep_12_cf_consensus	1208	1221	E	-	-	lipolytic protein G-D-S-L family	hypothetical protein	DUF1080,Lipase_GDSL_2
LABGCEJN_01214	SGB1871diffH_cfsweep_12_cf_consensus	1214	1725	M	-	glaA	Right handed beta helix region	Alpha-1,3-galactosidase A	Beta_helix
LABGCEJN_01252	SGB1871diffH_cfsweep_12_cf_consensus	1252	330	K	-	-	CarD-like/TRCF domain	hypothetical protein	CarD_CdnL_TRCF
LABGCEJN_01288	SGB1871diffH_cfsweep_12_cf_consensus	1288	1578	E	-	-	Starch-binding associating with outer membrane	hypothetical protein	SusD-like_3
LABGCEJN_01345	SGB1871diffH_cfsweep_12_cf_consensus	1345	1506	E	estS	-	Carbohydrate esterase, sialic acid-specific acetylesterase	hypothetical protein	Lipase_GDSL_2,SASA
LABGCEJN_01346	SGB1871diffH_cfsweep_12_cf_consensus	1346	2016	G	-	-	Glycosyl hydrolase family 20, catalytic domain	hypothetical protein	Glyco_hydro_20,Glyco_hydro_20b
LABGCEJN_01386	SGB1871diffH_cfsweep_12_cf_consensus	1386	804	C	-	ndhI_1	Flavodoxin domain	NAD(P)H-quinone oxidoreductase subunit I, chloroplastic	Fer4,Flavodoxin_5
LABGCEJN_01388	SGB1871diffH_cfsweep_12_cf_consensus	1388	606	K	-	-	transcriptional regulator, TetR family	hypothetical protein	TetR_N
LABGCEJN_01501	SGB1871diffH_cfsweep_12_cf_consensus	1501	1593	U	-	-	IgA Peptidase M64	hypothetical protein	BACON,Mfa_like_1,Peptidase_M64
LABGCEJN_01534	SGB1871diffH_cfsweep_12_cf_consensus	1534	1539	M	-	-	Domain of unknown function (DUF3943)	hypothetical protein	DUF3943
LABGCEJN_01537	SGB1871diffH_cfsweep_12_cf_consensus	1537	1653	H	-	-	Susd and RagB outer membrane lipoprotein	hypothetical protein	SusD-like
LABGCEJN_01605	SGB1871diffH_cfsweep_12_cf_consensus	1605	204	L	-	-	Transposase domain (DUF772)	hypothetical protein	DUF772
LABGCEJN_01606	SGB1871diffH_cfsweep_12_cf_consensus	1606	678	E	-	-	Vitamin B12 dependent methionine synthase, activation domain	hypothetical protein	Met_synt_B12
LABGCEJN_01609	SGB1871diffH_cfsweep_12_cf_consensus	1609	1257	H	-	-	to Methylobacterium sp. CmuC protein SWALL Q9X7G6 (EMBL AJ011317) (378 aa) fasta scores E()	hypothetical protein	URO-D
LABGCEJN_01610	SGB1871diffH_cfsweep_12_cf_consensus	1610	891	K	-	araC	AraC-like ligand binding domain	Arabinose operon regulatory protein	AraC_binding,HTH_18,HTH_AraC
LABGCEJN_01699	SGB1871diffH_cfsweep_12_cf_consensus	1699	2073	P	-	-	TonB-dependent receptor plug domain	hypothetical protein	CarbopepD_reg_2,Plug,TonB_dep_Rec
LABGCEJN_01755	SGB1871diffH_cfsweep_12_cf_consensus	1755	1155	L	-	xerC_7	Phage integrase family	Tyrosine recombinase XerC	Phage_int_SAM_1,Phage_int_SAM_5,Phage_integrase
LABGCEJN_02055	SGB1871diffH_cfsweep_12_cf_consensus	2055	333	C	cobZ	-	FAD dependent oxidoreductase	hypothetical protein	FAD_binding_2
LABGCEJN_02068	SGB1871diffH_cfsweep_12_cf_consensus	2068	945	C	-	iolS	aldo keto reductase	Aldo-keto reductase IolS	Aldo_ket_red
LABGCEJN_02102	SGB1871diffH_cfsweep_12_cf_consensus	2102	1095	M	-	-	Glycosyltransferase Family 4	hypothetical protein	Glyco_transf_4,Glycos_transf_1
LABGCEJN_02105	SGB1871diffH_cfsweep_12_cf_consensus	2105	759	M	-	-	Glycosyltransferase sugar-binding region containing DXD motif	hypothetical protein	Gly_transf_sug
LABGCEJN_02108	SGB1871diffH_cfsweep_12_cf_consensus	2108	1002	H	-	fabH_2	synthase III	3-oxoacyl-[acyl-carrier-protein] synthase 3	ACP_syn_III,ACP_syn_III_C
LABGCEJN_02113	SGB1871diffH_cfsweep_12_cf_consensus	2113	891	M	galE	rmd	UDP-glucose 4-epimerase activity	GDP-6-deoxy-D-mannose reductase	Epimerase
LABGCEJN_02147	SGB1871diffH_cfsweep_12_cf_consensus	2147	2109	M	-	hepC_1	Heparinase II III-like protein	Heparin-sulfate lyase	Hepar_II_III,Hepar_II_III_N
LABGCEJN_02337	SGB1871diffH_cfsweep_12_cf_consensus	2337	1476	G	-	-	Belongs to the glycosyl hydrolase 30 family	hypothetical protein	Glyco_hydro_30,Glyco_hydro_30C
LABGCEJN_02344	SGB1871diffH_cfsweep_12_cf_consensus	2344	3969	T	-	rcsC_40	ATPase histidine kinase DNA gyrase B HSP90 domain protein	Sensor histidine kinase RcsC	HATPase_c,HTH_18,HisKA,Reg_prop,Response_reg,Y_Y_Y
LABGCEJN_02349	SGB1871diffH_cfsweep_12_cf_consensus	2349	1449	E	-	-	Transglutaminase-like	hypothetical protein	-
LABGCEJN_02352	SGB1871diffH_cfsweep_12_cf_consensus	2352	2085	N	-	-	Leucine rich repeats (6 copies)	hypothetical protein	LRR_5
LABGCEJN_02353	SGB1871diffH_cfsweep_12_cf_consensus	2353	1641	U	-	-	S-layer domain-containing protein	hypothetical protein	Flg_new,SLH
LABGCEJN_02405	SGB1871diffH_cfsweep_12_cf_consensus	2405	1647	M	xynC_2	-	Glycosyl hydrolase family 30 TIM-barrel domain	hypothetical protein	Glyco_hydro_30,Glyco_hydro_30C,Glyco_hydro_cc
LABGCEJN_02507	SGB1871diffH_cfsweep_12_cf_consensus	2507	894	L	-	-	Reverse transcriptase (RNA-dependent DNA polymerase)	hypothetical protein	GIIM,HNH,RVT_1,RVT_N
LABGCEJN_02508	SGB1871diffH_cfsweep_12_cf_consensus	2508	2367	T	-	rcsC_43	His Kinase A (phosphoacceptor) domain	Sensor histidine kinase RcsC	HATPase_c,HisKA
LABGCEJN_02509	SGB1871diffH_cfsweep_12_cf_consensus	2509	3174	P	-	-	Psort location OuterMembrane, score	hypothetical protein	CarboxypepD_reg,Plug,TonB_dep_Rec
LABGCEJN_02515	SGB1871diffH_cfsweep_12_cf_consensus	2515	486	L	-	-	DNA-binding protein	hypothetical protein	-
LABGCEJN_02516	SGB1871diffH_cfsweep_12_cf_consensus	2516	3051	N	-	-	Domain of unknown function	hypothetical protein	DUF4988,LRR_5
LABGCEJN_02608	SGB1871diffH_cfsweep_12_cf_consensus	2608	1782	M	-	vgb_2	Cadherin domain	Virginiamycin B lyase	Cadherin,NHL
LABGCEJN_02609	SGB1871diffH_cfsweep_12_cf_consensus	2609	939	G	-	-	COG COG4632 Exopolysaccharide biosynthesis protein related to N-acetylglucosamine-1-phosphodiester alpha-N-acetylglucosaminidase	hypothetical protein	NAGPA
LABGCEJN_02611	SGB1871diffH_cfsweep_12_cf_consensus	2611	3339	P	-	-	TonB-linked outer membrane protein, SusC RagA family	TonB-dependent receptor P3	CarbopepD_reg_2,Plug,TonB_dep_Rec
LABGCEJN_02619	SGB1871diffH_cfsweep_12_cf_consensus	2619	1752	P	-	-	SusD family	hypothetical protein	SusD-like_3,SusD_RagB
LABGCEJN_02620	SGB1871diffH_cfsweep_12_cf_consensus	2620	2790	H	-	-	TonB dependent receptor	TonB-dependent receptor P3	Plug,TonB_dep_Rec
LABGCEJN_02621	SGB1871diffH_cfsweep_12_cf_consensus	2621	1713	F	-	-	SusD family	hypothetical protein	SusD-like_3,SusD_RagB
LABGCEJN_02622	SGB1871diffH_cfsweep_12_cf_consensus	2622	1266	M	-	-	domain protein	hypothetical protein	Big_2,CHU_C,DUF1800,DUF285,DUF4998,F5_F8_type_C,Gram_pos_anchor,HYR,MucBP,SprB,VWA_2
LABGCEJN_02623	SGB1871diffH_cfsweep_12_cf_consensus	2623	1458	G	-	-	chondroitin AC lyase activity	hypothetical protein	CBM_6,Glyco_hydro_cc
LABGCEJN_02624	SGB1871diffH_cfsweep_12_cf_consensus	2624	3582	G	-	ebgA_3	Beta galactosidase small chain	Evolved beta-galactosidase subunit alpha	Bgal_small_N,DUF4981,Glyco_hydro_2,Glyco_hydro_2_C,Glyco_hydro_2_N,RicinB_lectin_2
LABGCEJN_02627	SGB1871diffH_cfsweep_12_cf_consensus	2627	1464	G	-	-	Belongs to the glycosyl hydrolase 30 family	hypothetical protein	Glyco_hydro_30,Glyco_hydro_30C
LABGCEJN_02628	SGB1871diffH_cfsweep_12_cf_consensus	2628	2205	G	-	-	hydrolase, family 3	Beta-glucosidase BoGH3A	Fn3-like,Glyco_hydro_3,Glyco_hydro_3_C
LABGCEJN_02629	SGB1871diffH_cfsweep_12_cf_consensus	2629	1395	N	-	-	Bacterial Ig-like domain (group 2)	hypothetical protein	Big_2,F5_F8_type_C
LABGCEJN_02630	SGB1871diffH_cfsweep_12_cf_consensus	2630	1341	N	-	-	Bacterial group 2 Ig-like protein	hypothetical protein	Big_2,DUF4979
LABGCEJN_02631	SGB1871diffH_cfsweep_12_cf_consensus	2631	1314	G	-	-	Glycosyl hydrolases family 16	hypothetical protein	Glyco_hydro_16
LABGCEJN_02761	SGB1871diffH_cfsweep_12_cf_consensus	2761	282	L	-	-	Domain of unknown function (DUF4357)	hypothetical protein	DUF4357,GIY-YIG
LABGCEJN_02765	SGB1871diffH_cfsweep_12_cf_consensus	2765	552	V	-	-	PFAM restriction modification system DNA specificity domain	hypothetical protein	Methylase_S
LABGCEJN_02766	SGB1871diffH_cfsweep_12_cf_consensus	2766	1146	V	-	-	Type I restriction modification DNA specificity domain	hypothetical protein	Methylase_S
LABGCEJN_02768	SGB1871diffH_cfsweep_12_cf_consensus	2768	774	V	-	-	type i restriction	hypothetical protein	Methylase_S
LABGCEJN_02805	SGB1871diffH_cfsweep_12_cf_consensus	2805	1218	M	yiaD	pal_2	Belongs to the ompA family	Peptidoglycan-associated lipoprotein	Gly-zipper_Omp,OmpA
LABGCEJN_02842	SGB1871diffH_cfsweep_12_cf_consensus	2842	438	E	SAT2	-	Spermidine spermine N1-acetyltransferase family member 2	hypothetical protein	Acetyltransf_1
LABGCEJN_02896	SGB1871diffH_cfsweep_12_cf_consensus	2896	1575	G	-	exoI_2	Glycosyl hydrolase family 20, catalytic domain	Beta-hexosaminidase	Glyco_hydro_20,Glyco_hydro_20b,LRR_5
LABGCEJN_03009	SGB1871diffH_cfsweep_12_cf_consensus	3009	852	K	-	-	Transcriptional regulator, AraC family	hypothetical protein	HTH_18,HTH_AraC
LABGCEJN_03010	SGB1871diffH_cfsweep_12_cf_consensus	3010	303	K	-	-	Transcriptional regulator	hypothetical protein	Rrf2
LABGCEJN_03011	SGB1871diffH_cfsweep_12_cf_consensus	3011	864	K	-	-	Transcriptional regulator, AraC family	hypothetical protein	HTH_18,HTH_AraC
LABGCEJN_03012	SGB1871diffH_cfsweep_12_cf_consensus	3012	585	M	-	-	Autotransporter beta-domain	hypothetical protein	DUF3575
LABGCEJN_03013	SGB1871diffH_cfsweep_12_cf_consensus	3013	1014	M	-	-	Domain of unknown function, B. Theta Gene description (DUF3868)	hypothetical protein	DUF3868,OmpA
LABGCEJN_03028	SGB1871diffH_cfsweep_12_cf_consensus	3028	690	M	-	-	Outer membrane protein beta-barrel domain	hypothetical protein	OMP_b-brl,OMP_b-brl_2
LABGCEJN_03029	SGB1871diffH_cfsweep_12_cf_consensus	3029	864	K	-	rhaS_10	helix_turn_helix, arabinose operon control protein	HTH-type transcriptional activator RhaS	HTH_18
LABGCEJN_03088	SGB1871diffH_cfsweep_12_cf_consensus	3088	819	K	-	rhaR_5	COG2207 AraC-type DNA-binding domain-containing	HTH-type transcriptional activator RhaR	AraC_binding,Cupin_2,HTH_18
LABGCEJN_03089	SGB1871diffH_cfsweep_12_cf_consensus	3089	564	I	-	-	Psort location CytoplasmicMembrane, score 10.00	hypothetical protein	Acyl_transf_3
LABGCEJN_03090	SGB1871diffH_cfsweep_12_cf_consensus	3090	576	I	-	-	Psort location CytoplasmicMembrane, score 10.00	hypothetical protein	Acyl_transf_3
LABGCEJN_03118	SGB1871diffH_cfsweep_12_cf_consensus	3118	2283	N	-	-	Bacterial Ig-like domain 2	hypothetical protein	Big_2
LABGCEJN_03349	SGB1871diffH_cfsweep_12_cf_consensus	3349	1743	M	-	-	Glycosyl hydrolases family 43	hypothetical protein	Glyco_hydro_43
LABGCEJN_03353	SGB1871diffH_cfsweep_12_cf_consensus	3353	1281	N	-	-	FMN_bind	hypothetical protein	FMN_bind,Glug
LABGCEJN_03354	SGB1871diffH_cfsweep_12_cf_consensus	3354	2859	P	-	-	transport	hypothetical protein	CarboxypepD_reg,Plug
LABGCEJN_03355	SGB1871diffH_cfsweep_12_cf_consensus	3355	2985	P	-	susC_16	TonB-dependent Receptor Plug Domain	TonB-dependent receptor SusC	Plug
LABGCEJN_03357	SGB1871diffH_cfsweep_12_cf_consensus	3357	888	M	-	-	COG2335, Secreted and surface protein containing fasciclin-like repeats	hypothetical protein	Fasciclin
LABGCEJN_03359	SGB1871diffH_cfsweep_12_cf_consensus	3359	3222	P	-	-	Carboxypeptidase regulatory-like domain	TonB-dependent receptor P3	CarbopepD_reg_2,Plug,TonB_dep_Rec
LABGCEJN_03360	SGB1871diffH_cfsweep_12_cf_consensus	3360	1527	M	-	-	Pfam:SusD	hypothetical protein	SusD-like_3,SusD_RagB
LABGCEJN_03362	SGB1871diffH_cfsweep_12_cf_consensus	3362	1854	G	-	-	Domain of unknown function (DUF5124)	hypothetical protein	DUF5008,DUF5122,DUF5124
LABGCEJN_03368	SGB1871diffH_cfsweep_12_cf_consensus	3368	615	K	-	-	Tetratricopeptide repeat	hypothetical protein	GerE,TPR_10,TPR_12,TPR_8
LABGCEJN_03375	SGB1871diffH_cfsweep_12_cf_consensus	3375	828	L	-	-	Integrase core domain	hypothetical protein	rve,rve_3
LABGCEJN_03559	SGB1871diffH_cfsweep_12_cf_consensus	3559	933	P	-	-	Arylsulfatase	N-acetylglucosamine-6-O-sulfatase	DUF4976,Sulfatase
LABGCEJN_03582	SGB1871diffH_cfsweep_12_cf_consensus	3582	906	M	fabZ	lpxC_1	Catalyzes the hydrolysis of UDP-3-O-myristoyl-N- acetylglucosamine to form UDP-3-O-myristoylglucosamine and acetate, the committed step in lipid A biosynthesis	UDP-3-O-acyl-N-acetylglucosamine deacetylase	FabA,LpxC
LABGCEJN_03584	SGB1871diffH_cfsweep_12_cf_consensus	3584	906	K	-	melR	transcriptional regulator (AraC family)	Melibiose operon regulatory protein	AraC_binding,Cupin_2,HTH_18
LABGCEJN_03633	SGB1871diffH_cfsweep_12_cf_consensus	3633	1491	P	-	-	Sulfatase	Ulvan-active sulfatase	DUF4976,Sulfatase
LABGCEJN_03634	SGB1871diffH_cfsweep_12_cf_consensus	3634	1728	P	-	-	Sulfatase	Ulvan-active sulfatase	Sulfatase
LABGCEJN_03635	SGB1871diffH_cfsweep_12_cf_consensus	3635	1404	P	-	-	Arylsulfatase	Ulvan-active sulfatase	Sulfatase,Sulfatase_C
LABGCEJN_03636	SGB1871diffH_cfsweep_12_cf_consensus	3636	2271	P	scrL	-	beta-fructofuranosidase activity	hypothetical protein	-
LABGCEJN_03637	SGB1871diffH_cfsweep_12_cf_consensus	3637	4023	T	-	rcsC_63	ATPase histidine kinase DNA gyrase B HSP90 domain protein	Sensor histidine kinase RcsC	HATPase_c,HTH_18,HisKA,Reg_prop,Response_reg,Y_Y_Y
LABGCEJN_03727	SGB1871diffH_cfsweep_12_cf_consensus	3727	639	M	-	-	Domain of unknown function (DUF4433)	hypothetical protein	DUF4433
LABGCEJN_03741	SGB1871diffH_cfsweep_12_cf_consensus	3741	261	L	-	-	RecT family	hypothetical protein	RecT
LABGCEJN_03755	SGB1871diffH_cfsweep_12_cf_consensus	3755	3252	L	-	-	COG1002 Type II restriction enzyme methylase subunits	hypothetical protein	Eco57I,N6_Mtase,TaqI_C
LABGCEJN_03756	SGB1871diffH_cfsweep_12_cf_consensus	3756	3402	L	-	rapA_2	helicase activity	RNA polymerase-associated protein RapA	Helicase_C,PLDc_2,ResIII,SNF2_N
LABGCEJN_03757	SGB1871diffH_cfsweep_12_cf_consensus	3757	228	K	-	-	DNA-binding helix-turn-helix protein	hypothetical protein	HTH_26,HTH_3
LABGCEJN_03800	SGB1871diffH_cfsweep_12_cf_consensus	3800	3543	P	-	-	TonB-linked outer membrane protein, SusC RagA family	hypothetical protein	CarbopepD_reg_2,CarboxypepD_reg,Plug,STN,TonB_dep_Rec
LABGCEJN_03802	SGB1871diffH_cfsweep_12_cf_consensus	3802	933	C	-	-	Psort location Cytoplasmic, score 8.96	hypothetical protein	DUF4996,GDPD
LABGCEJN_03803	SGB1871diffH_cfsweep_12_cf_consensus	3803	882	G	-	-	Domain of unknown function	hypothetical protein	DUF4988
LABGCEJN_03804	SGB1871diffH_cfsweep_12_cf_consensus	3804	2421	G	-	-	Domain of unknown function	hypothetical protein	DUF4988
LABGCEJN_03805	SGB1871diffH_cfsweep_12_cf_consensus	3805	2094	G	-	-	Phosphodiester glycosidase	hypothetical protein	DUF4988,NAGPA
LABGCEJN_03808	SGB1871diffH_cfsweep_12_cf_consensus	3808	588	K	-	-	ECF sigma factor	hypothetical protein	Sigma70_r2,Sigma70_r4_2
LABGCEJN_03882	SGB1871diffH_cfsweep_12_cf_consensus	3882	1383	G	-	-	Glycosyl hydrolases family 43	hypothetical protein	F5_F8_type_C,Glyco_hydro_43
LABGCEJN_03935	SGB1871diffH_cfsweep_12_cf_consensus	3935	3273	H	-	-	CarboxypepD_reg-like domain	TonB-dependent receptor P26	CarbopepD_reg_2,Plug,STN,TonB_dep_Rec
LABGCEJN_03936	SGB1871diffH_cfsweep_12_cf_consensus	3936	1968	P	-	-	Pfam:SusD	hypothetical protein	SusD-like_3,SusD_RagB
LABGCEJN_03944	SGB1871diffH_cfsweep_12_cf_consensus	3944	534	E	-	-	Pfam:DUF955	hypothetical protein	Peptidase_M78
LABGCEJN_04017	SGB1871diffH_cfsweep_12_cf_consensus	4017	1515	L	-	xseA_2	Exonuclease VII, large subunit	Exodeoxyribonuclease 7 large subunit	Exonuc_VII_L
LABGCEJN_04020	SGB1871diffH_cfsweep_12_cf_consensus	4020	417	H	-	-	Psort location Cytoplasmic, score 8.96	hypothetical protein	-
LABGCEJN_04024	SGB1871diffH_cfsweep_12_cf_consensus	4024	489	L	-	-	DNA-binding protein	hypothetical protein	Bac_DNA_binding
LABGCEJN_04033	SGB1871diffH_cfsweep_12_cf_consensus	4033	627	L	tag	tag	COG COG2818 3-methyladenine DNA glycosylase	DNA-3-methyladenine glycosylase 1	Adenine_glyco
LABGCEJN_04034	SGB1871diffH_cfsweep_12_cf_consensus	4034	186	V	-	-	Psort location CytoplasmicMembrane, score 10.00	hypothetical protein	FtsX,MacB_PCD
LABGCEJN_04039	SGB1871diffH_cfsweep_12_cf_consensus	4039	2295	V	-	-	Efflux ABC transporter, permease protein	hypothetical protein	FtsX,MacB_PCD
LABGCEJN_04045	SGB1871diffH_cfsweep_12_cf_consensus	4045	750	Q	-	COQ3_2	Protein of unknown function (DUF1698)	Ubiquinone biosynthesis O-methyltransferase, mitochondrial	Methyltransf_11,Methyltransf_25
LABGCEJN_04047	SGB1871diffH_cfsweep_12_cf_consensus	4047	2184	F	-	-	SusD family	hypothetical protein	SusD-like_3,SusD_RagB
LABGCEJN_04085	SGB1871diffH_cfsweep_12_cf_consensus	4085	2481	U	-	-	Tetratricopeptide repeat	hypothetical protein	AAA_16,AAA_22,DUF4062,NB-ARC,TPR_10,TPR_12,TPR_7,TPR_8
LABGCEJN_04090	SGB1871diffH_cfsweep_12_cf_consensus	4090	2895	D	-	-	COG NOG14601 non supervised orthologous group	hypothetical protein	-
LABGCEJN_04191	SGB1871diffH_cfsweep_12_cf_consensus	4191	1206	M	-	-	chlorophyll binding	hypothetical protein	DUF3868,OmpA,TPR_2
LABGCEJN_04192	SGB1871diffH_cfsweep_12_cf_consensus	4192	429	L	-	-	Belongs to the 'phage' integrase family	hypothetical protein	Phage_int_SAM_5,Phage_integrase
LABGCEJN_04193	SGB1871diffH_cfsweep_12_cf_consensus	4193	399	L	-	-	Belongs to the 'phage' integrase family	hypothetical protein	Phage_int_SAM_5,Phage_integrase
LABGCEJN_04197	SGB1871diffH_cfsweep_12_cf_consensus	4197	1218	L	-	xerC_15	Phage integrase SAM-like domain	Tyrosine recombinase XerC	Arm-DNA-bind_5,Phage_int_SAM_5,Phage_integrase
LABGCEJN_04238	SGB1871diffH_cfsweep_12_cf_consensus	4238	942	G	-	-	Putative glycoside hydrolase Family 18, chitinase_18	hypothetical protein	DUF4849
LABGCEJN_04240	SGB1871diffH_cfsweep_12_cf_consensus	4240	3297	P	-	susC_19	TonB-linked outer membrane protein, SusC RagA family	TonB-dependent receptor SusC	CarbopepD_reg_2,Plug,STN,TonB_dep_Rec
LABGCEJN_04282	SGB1871diffH_cfsweep_12_cf_consensus	4282	4053	T	-	-	Calcineurin-like phosphoesterase	hypothetical protein	Metallophos
LABGCEJN_04284	SGB1871diffH_cfsweep_12_cf_consensus	4284	627	K	-	-	Psort location Cytoplasmic, score	hypothetical protein	-
LABGCEJN_04345	SGB1871diffH_cfsweep_12_cf_consensus	4345	1389	L	-	-	ATP binding	hypothetical protein	-
LABGCEJN_04390	SGB1871diffH_cfsweep_12_cf_consensus	4390	1284	L	-	dinG_3	breast cancer carboxy-terminal domain	3'-5' exonuclease DinG	BRCT,RNase_T
LABGCEJN_04391	SGB1871diffH_cfsweep_12_cf_consensus	4391	678	K	-	-	Transcriptional regulator	hypothetical protein	-
LABGCEJN_04408	SGB1871diffH_cfsweep_12_cf_consensus	4408	2016	H	-	-	C-5 cytosine-specific DNA methylase	hypothetical protein	DNA_methylase
LABGCEJN_04409	SGB1871diffH_cfsweep_12_cf_consensus	4409	1521	V	-	-	type I restriction-modification system	hypothetical protein	Methylase_S,N6_Mtase
LABGCEJN_04520	SGB1871diffH_cfsweep_12_cf_consensus	4520	3999	L	-	dnaG_2	RNA polymerase that catalyzes the synthesis of short RNA molecules used as primers for DNA polymerase during DNA replication	DNA primase	Toprim_2,Toprim_4,Toprim_N,zf-CHC2
LABGCEJN_04527	SGB1871diffH_cfsweep_12_cf_consensus	4527	1323	H	-	-	Belongs to the N(4) N(6)-methyltransferase family	hypothetical protein	N6_N4_Mtase
LABGCEJN_04533	SGB1871diffH_cfsweep_12_cf_consensus	4533	852	C	cydA	-	Cytochrome d ubiquinol oxidase, subunit	hypothetical protein	Cyt_bd_oxida_I
LABGCEJN_04546	SGB1871diffH_cfsweep_12_cf_consensus	4546	1878	D	-	-	nuclear chromosome segregation	hypothetical protein	-
LABGCEJN_04553	SGB1871diffH_cfsweep_12_cf_consensus	4553	3711	D	-	-	nuclear chromosome segregation	hypothetical protein	-
LABGCEJN_04603	SGB1871diffH_cfsweep_12_cf_consensus	4603	1581	P	-	-	Domain of unknown function (DUF4976)	N-acetylglucosamine-6-O-sulfatase	DUF4976,Sulfatase
LABGCEJN_04604	SGB1871diffH_cfsweep_12_cf_consensus	4604	1494	P	-	-	Sulfatase	Ulvan-active sulfatase	DUF4976,Sulfatase
LABGCEJN_04605	SGB1871diffH_cfsweep_12_cf_consensus	4605	1131	N	-	-	Concanavalin A-like lectin/glucanases superfamily	hypothetical protein	DUF1735,Laminin_G_3
LABGCEJN_04606	SGB1871diffH_cfsweep_12_cf_consensus	4606	933	G	-	endOF2_2	Putative glycoside hydrolase Family 18, chitinase_18	Endo-beta-N-acetylglucosaminidase F2	DUF4849
LABGCEJN_04607	SGB1871diffH_cfsweep_12_cf_consensus	4607	1557	H	-	-	Susd and RagB outer membrane lipoprotein	hypothetical protein	SusD-like
LABGCEJN_04608	SGB1871diffH_cfsweep_12_cf_consensus	4608	3333	P	-	susC_23	TonB-linked outer membrane protein, SusC RagA family	TonB-dependent receptor SusC	CarbopepD_reg_2,Plug,STN,TonB_dep_Rec
LABGCEJN_04610	SGB1871diffH_cfsweep_12_cf_consensus	4610	570	K	-	algU_7	ECF sigma factor	RNA polymerase sigma-H factor	Sigma70_r2,Sigma70_r4_2
LABGCEJN_04699	SGB1871diffH_cfsweep_12_cf_consensus	4699	2280	G	-	-	Glycosyl hydrolase family 65, N-terminal domain	hypothetical protein	Glyco_hyd_65N_2
LABGCEJN_04700	SGB1871diffH_cfsweep_12_cf_consensus	4700	2673	G	-	lacZ_19	Glycosyl hydrolases family 2, sugar binding domain	Beta-galactosidase	F5_F8_type_C,Glyco_hydro_2,Glyco_hydro_2_C,Glyco_hydro_2_N
LABGCEJN_04702	SGB1871diffH_cfsweep_12_cf_consensus	4702	372	T	-	rhaS_14	Histidine kinase	HTH-type transcriptional activator RhaS	HATPase_c,HTH_18,HisKA,Reg_prop,Response_reg,Y_Y_Y
LABGCEJN_04703	SGB1871diffH_cfsweep_12_cf_consensus	4703	1749	E	-	-	COG NOG09493 non supervised orthologous group	hypothetical protein	GxDLY,Lipase_GDSL_2,Lipase_GDSL_3
LABGCEJN_04749	SGB1871diffH_cfsweep_12_cf_consensus	4749	1017	L	-	xerD_4	Belongs to the 'phage' integrase family	Tyrosine recombinase XerD	Phage_int_SAM_1,Phage_integrase
LABGCEJN_04751	SGB1871diffH_cfsweep_12_cf_consensus	4751	990	L	-	xerC_17	Belongs to the 'phage' integrase family	Tyrosine recombinase XerC	Phage_int_SAM_1,Phage_integrase
LABGCEJN_04754	SGB1871diffH_cfsweep_12_cf_consensus	4754	453	K	-	-	Putative ATP-dependent DNA helicase recG C-terminal	hypothetical protein	AlbA_2,HATPase_c_4
LEIOAKAC_00025	SGB1871diffH_sweep_7_cf_consensus	25	939	O	-	-	SPFH Band 7 PHB domain protein	hypothetical protein	Band_7
LEIOAKAC_00026	SGB1871diffH_sweep_7_cf_consensus	26	366	L	-	-	Endodeoxyribonuclease RusA	hypothetical protein	RusA
LEIOAKAC_00103	SGB1871diffH_sweep_7_cf_consensus	103	534	K	-	-	Acetyltransferase (GNAT) domain	hypothetical protein	Acetyltransf_10
LEIOAKAC_00104	SGB1871diffH_sweep_7_cf_consensus	104	2115	L	-	-	This protein is involved in the repair of mismatches in DNA. It is required for dam-dependent methyl-directed DNA mismatch repair. May act as a molecular matchmaker , a protein that promotes the formation of a stable complex between two or more DNA-binding proteins in an ATP-dependent manner without itself being part of a final effector complex	hypothetical protein	HATPase_c,HATPase_c_3
LEIOAKAC_00121	SGB1871diffH_sweep_7_cf_consensus	121	5733	L	-	-	Helicase C-terminal domain protein	hypothetical protein	Helicase_C,N6_Mtase,ResIII,SNF2_N
LEIOAKAC_00126	SGB1871diffH_sweep_7_cf_consensus	126	1203	L	-	xerC_1	Belongs to the 'phage' integrase family	Tyrosine recombinase XerC	Phage_int_SAM_5,Phage_integrase
LEIOAKAC_00127	SGB1871diffH_sweep_7_cf_consensus	127	879	K	-	-	Transcriptional regulator	hypothetical protein	HTH_18
LEIOAKAC_00128	SGB1871diffH_sweep_7_cf_consensus	128	1296	M	-	-	COG NOG24980 non supervised orthologous group	hypothetical protein	DUF3575,OmpA
LEIOAKAC_00139	SGB1871diffH_sweep_7_cf_consensus	139	837	K	-	-	Helix-turn-helix domain	hypothetical protein	HTH_18
LEIOAKAC_00142	SGB1871diffH_sweep_7_cf_consensus	142	1227	U	-	-	Relaxase mobilization nuclease domain protein	hypothetical protein	Relaxase
[truncated: 830 more rows]

## Sheet: TableS3b_Genes under selection
Table S3b - Functional annotations for genes under positive selection in each GWSS
Clonalframe	ORF_number	COG_category	Preferred_name	Description	PFAMs
SGB10073diffH_cfsweep_15_consensus	3221	L	-	Belongs to the 'phage' integrase family	Arm-DNA-bind_3,Phage_integrase
SGB10073diffH_sweep_19_consensus	1827	M	waaD	Glycosyl transferases group 1	Glyco_transf_4,Glycos_transf_1
SGB10073diffH_sweep_19_consensus	2198	KLT	-	Salmonella outer protein D	SopD
SGB17256diffH_sweep_1_consensus	58	S	-	Glycosyl transferase, family 2	Glyco_tranf_2_3,Glyco_trans_2_3
SGB17256diffH_sweep_1_consensus	162	L	priA	Involved in the restart of stalled replication forks. Recognizes and binds the arrested nascent DNA chain at stalled replication forks. It can open the DNA duplex, via its helicase activity, and promote assembly of the primosome and loading of the major replicative helicase DnaB onto DNA	-
SGB17256diffH_sweep_1_consensus	250	L	hrpA	Helicase associated domain (HA2) Add an annotation	AAA_19,DEAD,DUF3418,HA2,Helicase_C,OB_NTP_bind
SGB17256diffH_sweep_1_consensus	326	K	-	RNA polymerase II activating transcription factor binding	-
SGB17256diffH_sweep_1_consensus	380	L	-	Integrase core domain	HTH_21,HTH_Tnp_1,rve,rve_3
SGB17256diffH_sweep_1_consensus	496	KL	-	Psort location Cytoplasmic, score 8.87	Helicase_C,SNF2_N,SNF2_assoc,SWIM
SGB17256diffH_sweep_1_consensus	498	E	leuC	Catalyzes the isomerization between 2-isopropylmalate and 3-isopropylmalate, via the formation of 2-isopropylmaleate	Aconitase
SGB17256diffH_sweep_1_consensus	516	G	-	Glycosyl hydrolase family 65, N-terminal domain	Big_2,Big_3,Glyco_hyd_65N_2
SGB17256diffH_sweep_1_consensus	580	O	msrA	Has an important function as a repair enzyme for proteins that have been inactivated by oxidation. Catalyzes the reversible oxidation-reduction of methionine sulfoxide in proteins to methionine	PMSR,SelR
SGB17256diffH_sweep_1_consensus	584	I	pldB	Serine aminopeptidase, S33	Hydrolase_4
SGB17256diffH_sweep_1_consensus	603	G	glgP	Phosphorylase is an important allosteric enzyme in carbohydrate metabolism. Enzymes from different sources differ in their regulatory mechanisms and in their natural substrates. However, all known phosphorylases share catalytic and structural properties	Phosphorylase
SGB17256diffH_sweep_1_consensus	628	E	-	Belongs to the peptidase S1B family	Trypsin,Trypsin_2
SGB17256diffH_sweep_1_consensus	660	MV	-	MacB-like periplasmic core domain	FtsX,MacB_PCD
SGB17256diffH_sweep_1_consensus	721	EH	pdxB	Belongs to the D-isomer specific 2-hydroxyacid dehydrogenase family	2-Hacid_dh,2-Hacid_dh_C
SGB17256diffH_sweep_1_consensus	736	J	ileS	amino acids such as valine, to avoid such errors it has two additional distinct tRNA(Ile)-dependent editing activities. One activity is designated as 'pretransfer' editing and involves the hydrolysis of activated Val-AMP. The other activity is designated 'posttransfer' editing and involves deacylation of mischarged Val-tRNA(Ile)	Anticodon_1,tRNA-synt_1
SGB17256diffH_sweep_1_consensus	738	C	aldH	Aldehyde dehydrogenase family	Aldedh
SGB17256diffH_sweep_1_consensus	757	L	-	PIF1-like helicase	PIF1
SGB17256diffH_sweep_1_consensus	785	S	-	ATPases associated with a variety of cellular activities	ABC_tran
SGB17256diffH_sweep_1_consensus	801	H	folP	Catalyzes the condensation of para-aminobenzoate (pABA) with 6-hydroxymethyl-7,8-dihydropterin diphosphate (DHPt-PP) to form 7,8-dihydropteroate (H2Pte), the immediate precursor of folate derivatives	Pterin_bind
SGB17256diffH_sweep_1_consensus	837	J	lysS	Belongs to the class-II aminoacyl-tRNA synthetase family	tRNA-synt_2,tRNA_anti-codon
SGB17256diffH_sweep_1_consensus	839	S	-	Domain of unknown function (DUF4037)	DUF4037,TPR_12
SGB17256diffH_sweep_1_consensus	944	S	-	Protein conserved in bacteria	-
SGB17256diffH_sweep_1_consensus	1046	S	-	Carbon-nitrogen hydrolase	CN_hydrolase
SGB17256diffH_sweep_1_consensus	1167	T	sdrC	Belongs to the peptidase S16 family	Lon_C
SGB17256diffH_sweep_1_consensus	1168	S	-	Zincin-like metallopeptidase	Zincin_2
SGB17256diffH_sweep_1_consensus	1212	L	uvrD2	Belongs to the helicase family. UvrD subfamily	PDDEXK_1,UvrD-helicase,UvrD_C
SGB17256diffH_sweep_1_consensus	1213	L	-	PD-(D/E)XK nuclease superfamily	AAA_19,PDDEXK_1,UvrD-helicase,UvrD_C
SGB17256diffH_sweep_1_consensus	1215	S	-	Fibronectin type 3 domain	fn3
SGB17256diffH_sweep_1_consensus	1218	E	-	Transglutaminase-like superfamily	Transglut_core
SGB17256diffH_sweep_1_consensus	1270	L	-	DNA-damage repair protein (DNA polymerase IV) K00961	IMS,IMS_C,IMS_HHH
SGB17256diffH_sweep_1_consensus	1294	EF	carB	Carbamoyl-phosphate synthetase large chain, oligomerisation domain	CPSase_L_D2,CPSase_L_D3,MGS
SGB17256diffH_sweep_1_consensus	1298	T	-	Histidine kinase	HisKA_3
SGB17256diffH_sweep_1_consensus	1356	-	-	-	-
SGB17256diffH_sweep_1_consensus	1478	C	trxB	Belongs to the class-II pyridine nucleotide-disulfide oxidoreductase family	Pyr_redox_2
SGB17256diffH_sweep_1_consensus	1501	E	aspC	DegT/DnrJ/EryC1/StrS aminotransferase family	Aminotran_1_2
SGB17256diffH_sweep_1_consensus	1508	J	rne	Ribonuclease E/G family	IF2_N,RNase_E_G,S1
SGB17256diffH_sweep_1_consensus	1509	E	dapE	Peptidase dimerisation domain	M20_dimer,Peptidase_M20,Peptidase_M28
SGB17256diffH_sweep_1_consensus	1640	I	-	AMP-binding enzyme	AMP-binding
SGB17256diffH_sweep_1_consensus	1653	S	-	Domain of unknown function (DUF4854)	DUF4854
SGB17256diffH_sweep_1_consensus	1677	S	-	LPXTG-motif cell wall anchor domain protein	Cna_B,Gram_pos_anchor
SGB17256diffH_sweep_1_consensus	1709	V	-	ABC transporter permease	FtsX,MacB_PCD
SGB17256diffH_sweep_1_consensus	1718	T	-	Universal stress protein family	Usp
SGB17256diffH_sweep_1_consensus	1719	M	-	NlpC/P60 family	NLPC_P60,PG_binding_1
SGB17256diffH_sweep_1_consensus	1731	C	pntA	NAD(P) transhydrogenase subunit alpha part 1 K00324	AlaDh_PNT_C,AlaDh_PNT_N,PNTB_4TM
SGB17256diffH_sweep_1_consensus	1767	K	-	helix_turn_helix, Arsenical Resistance Operon Repressor	HTH_20
SGB1836diffH_sweep_1_consensus	942	KT	-	Y_Y_Y domain	HTH_18,Reg_prop,Y_Y_Y
SGB1836diffH_sweep_1_consensus	973	E	pepQ	xaa-pro dipeptidase K01271	Creatinase_N,Peptidase_M24
SGB1836diffH_sweep_1_consensus	1172	S	-	Psort location OuterMembrane, score 9.49	TamB
SGB1836diffH_sweep_1_consensus	1747	P	yrbG	K -dependent Na Ca exchanger	Na_Ca_ex
SGB1836diffH_sweep_1_consensus	1808	J	trmD	Belongs to the RNA methyltransferase TrmD family	tRNA_m1G_MT
SGB1836diffH_sweep_1_consensus	2124	H	queA	Transfers and isomerizes the ribose moiety from AdoMet to the 7-aminomethyl group of 7-deazaguanine (preQ1-tRNA) to give epoxyqueuosine (oQ-tRNA)	Queuosine_synth
SGB1836diffH_sweep_1_consensus	2883	JM	-	COG NOG09722 non supervised orthologous group	NTP_transferase
SGB1836diffH_sweep_1_consensus	2892	EU	-	Peptidase, S9A B C family, catalytic domain protein	PD40,Peptidase_S9
SGB1836diffH_sweep_1_consensus	3150	G	zwf	Catalyzes the oxidation of glucose 6-phosphate to 6- phosphogluconolactone	G6PD_C,G6PD_N
SGB1836diffH_sweep_1_consensus	3324	L	priA	Involved in the restart of stalled replication forks. Recognizes and binds the arrested nascent DNA chain at stalled replication forks. It can open the DNA duplex, via its helicase activity, and promote assembly of the primosome and loading of the major replicative helicase DnaB onto DNA	DEAD,Helicase_C,ResIII
SGB1836diffH_sweep_1_consensus	3459	MU	-	Efflux transporter, outer membrane factor lipoprotein, NodT family	OEP
SGB1836diffH_sweep_1_consensus	3465	L	-	Plasmid recombination enzyme	Mob_Pre
SGB1844diffH_sweep_4_consensus	295	H	-	TonB-linked outer membrane protein, SusC RagA family	CarbopepD_reg_2,Plug,TonB_dep_Rec
SGB1844diffH_sweep_4_consensus	319	S	-	COG NOG28036 non supervised orthologous group	DUF4114,DUF4842
SGB1844diffH_sweep_4_consensus	324	S	-	Calcineurin-like phosphoesterase superfamily domain	Metallophos
SGB1844diffH_sweep_4_consensus	326	P	-	non supervised orthologous group	CarbopepD_reg_2,Plug,STN,TonB_dep_Rec
SGB1844diffH_sweep_4_consensus	337	CO	dsbD	cytochrome c biogenesis protein transmembrane region	DsbC,DsbD,Thioredoxin_7
SGB1844diffH_sweep_4_consensus	346	S	-	Protein of unknown function (DUF2490)	DUF2490
SGB1844diffH_sweep_4_consensus	350	I	oatA	Acyltransferase family	Acyl_transf_3
SGB1844diffH_sweep_4_consensus	353	K	-	RNA polymerase sigma-70 factor	Sigma70_r2,Sigma70_r4_2
SGB1844diffH_sweep_4_consensus	361	P	-	TonB-linked outer membrane protein, SusC RagA family	CarbopepD_reg_2,Plug,STN,TonB_dep_Rec
SGB1844diffH_sweep_4_consensus	369	G	-	Psort location CytoplasmicMembrane, score 10.00	MFS_1
SGB1844diffH_sweep_4_consensus	372	K	-	AraC-like ligand binding domain	AraC_binding,HTH_18
SGB1844diffH_sweep_4_consensus	379	S	-	Virulence-associated protein E	DUF3874,VirE,VirE_N
SGB1844diffH_sweep_4_consensus	384	F	hisG	ATP phosphoribosyltransferase	HisG,HisG_C
SGB1844diffH_sweep_4_consensus	386	E	hisC	Belongs to the class-II pyridoxal-phosphate-dependent aminotransferase family. Histidinol-phosphate aminotransferase subfamily	Aminotran_1_2
SGB1844diffH_sweep_4_consensus	387	E	hisB	Histidine biosynthesis bifunctional protein HisB	Hydrolase_like,IGPD,PNK3P
SGB1844diffH_sweep_4_consensus	391	E	aspD	COG COG0436 Aspartate tyrosine aromatic aminotransferase	Aminotran_1_2
SGB1844diffH_sweep_4_consensus	393	M	-	COG NOG06397 non supervised orthologous group	CarbopepD_reg_2
SGB1844diffH_sweep_4_consensus	399	C	-	Psort location Cytoplasmic, score	Fe-ADH
SGB1844diffH_sweep_4_consensus	406	M	-	Peptidase family M23	Peptidase_M23
SGB1844diffH_sweep_4_consensus	407	E	tnaA	Psort location Cytoplasmic, score 8.96	Beta_elim_lyase
SGB1844diffH_sweep_4_consensus	410	T	-	ATPase histidine kinase DNA gyrase B HSP90 domain protein	HATPase_c,HisKA
SGB1844diffH_sweep_4_consensus	412	L	-	COG NOG06399 non supervised orthologous group	-
SGB1844diffH_sweep_4_consensus	420	C	atsB	COG0641 Arylsulfatase regulator (Fe-S oxidoreductase)	Fer4_12,Fer4_14,Radical_SAM,SPASM
SGB1844diffH_sweep_4_consensus	452	S	-	TolB-like 6-blade propeller-like	TolB_like
SGB1844diffH_sweep_4_consensus	1277	-	-	-	-
SGB1844diffH_sweep_4_consensus	1678	-	-	-	-
SGB1844diffH_sweep_4_consensus	1724	V	bepE_1	Belongs to the resistance-nodulation-cell division (RND) (TC 2.A.6) family	ACR_tran
SGB1844diffH_sweep_4_consensus	1730	S	-	of the alpha beta superfamily	AXE1,DLH,Peptidase_S15
SGB1844diffH_sweep_4_consensus	1740	P	-	Belongs to the major facilitator superfamily. Sugar transporter (TC 2.A.1.1) family	Sugar_tr
SGB1844diffH_sweep_4_consensus	1745	P	-	Belongs to the resistance-nodulation-cell division (RND) (TC 2.A.6) family	ACR_tran
SGB1844diffH_sweep_4_consensus	1753	J	ileS	amino acids such as valine, to avoid such errors it has two additional distinct tRNA(Ile)-dependent editing activities. One activity is designated as 'pretransfer' editing and involves the hydrolysis of activated Val-AMP. The other activity is designated 'posttransfer' editing and involves deacylation of mischarged Val-tRNA(Ile)	Anticodon_1,tRNA-synt_1
SGB1844diffH_sweep_4_consensus	1763	M	-	COG NOG06295 non supervised orthologous group	Bac_surface_Ag
SGB1844diffH_sweep_4_consensus	1764	S	eptA	lipid A phosphoethanolamine transferase, associated with polymyxin resistance	DUF1705,Sulfatase
SGB1844diffH_sweep_4_consensus	1767	S	vicX	Metallo-beta-lactamase domain protein	Lactamase_B,Lactamase_B_2
SGB1844diffH_sweep_4_consensus	1768	E	dtpD	Psort location CytoplasmicMembrane, score 10.00	MFS_1,PTR2
SGB1844diffH_sweep_4_consensus	1775	G	uxaC	glucuronate isomerase	UxaC
SGB1844diffH_sweep_4_consensus	1776	K	-	Psort location Cytoplasmic, score	LacI,Peripla_BP_4
SGB1844diffH_sweep_4_consensus	1777	C	uxaB	Belongs to the mannitol dehydrogenase family. UxaB subfamily	Mannitol_dh,Mannitol_dh_C
SGB1844diffH_sweep_4_consensus	1801	M	-	SusD family	SusD-like_3,SusD_RagB
SGB1844diffH_sweep_4_consensus	1814	T	-	Sigma-54 interaction domain protein	HTH_8,Response_reg,Sigma54_activat
SGB1844diffH_sweep_4_consensus	1820	V	-	MacB-like periplasmic core domain	FtsX,MacB_PCD
SGB1844diffH_sweep_4_consensus	1821	V	-	MacB-like periplasmic core domain	FtsX,MacB_PCD
SGB1844diffH_sweep_4_consensus	1824	V	-	Efflux ABC transporter, permease protein	FtsX,MacB_PCD
SGB1844diffH_sweep_4_consensus	1829	EH	pabB	COG COG0147 Anthranilate para-aminobenzoate synthases component I	Chorismate_bind
SGB1844diffH_sweep_4_consensus	1832	S	-	Psort location CytoplasmicMembrane, score 10.00	-
SGB1844diffH_sweep_4_consensus	1833	S	phnX	Belongs to the HAD-like hydrolase superfamily. PhnX family	HAD_2
SGB1844diffH_sweep_4_consensus	1834	E	phnW	Belongs to the class-V pyridoxal-phosphate-dependent aminotransferase family. PhnW subfamily	Aminotran_5
SGB1844diffH_sweep_4_consensus	1835	P	-	Phosphate-selective porin O and P	Porin_O_P
SGB1844diffH_sweep_4_consensus	1845	V	-	ABC transporter	ABC_tran
SGB1844diffH_sweep_4_consensus	1852	V	bpeF	Belongs to the resistance-nodulation-cell division (RND) (TC 2.A.6) family	ACR_tran
SGB1844diffH_sweep_4_consensus	1860	J	trmD	Belongs to the RNA methyltransferase TrmD family	tRNA_m1G_MT
SGB1844diffH_sweep_4_consensus	1872	S	batD	COG NOG06393 non supervised orthologous group	BatD,TPR_2
SGB1844diffH_sweep_4_consensus	1879	L	-	Belongs to the bacterial histone-like protein family	Bac_DNA_binding,LysM
SGB1844diffH_sweep_4_consensus	1892	H	ppk	Catalyzes the reversible transfer of the terminal phosphate of ATP to form a long-chain polyphosphate (polyP)	PP_kinase,PP_kinase_C,PP_kinase_N
SGB1844diffH_sweep_4_consensus	1896	T	-	ATPase histidine kinase DNA gyrase B HSP90 domain protein	HATPase_c
SGB1844diffH_sweep_4_consensus	1898	I	-	COG COG1022 Long-chain acyl-CoA synthetases (AMP-forming)	AMP-binding
SGB1844diffH_sweep_4_consensus	1899	G	kojP	Glycosyl hydrolase family 65 central catalytic domain	Glyco_hydro_65N,Glyco_hydro_65m
SGB1844diffH_sweep_4_consensus	1905	G	kojP	hydrolase, family 65, central catalytic	Glyco_hydro_65N,Glyco_hydro_65m
SGB1844diffH_sweep_4_consensus	1908	G	susB	COG NOG06228 non supervised orthologous group	GH97_C,GH97_N,Glyco_hydro_97
SGB1844diffH_sweep_4_consensus	1909	G	-	Belongs to the glycosyl hydrolase 31 family	DUF4968,DUF5110,Gal_mutarotas_2,Glyco_hydro_31
SGB1844diffH_sweep_4_consensus	1910	G	-	COG NOG34737 non supervised orthologous group	Glyco_hydro_66,LRR_5
SGB1844diffH_sweep_4_consensus	1914	P	-	TonB-linked outer membrane protein, SusC RagA family	CarbopepD_reg_2,Plug,TonB_dep_Rec
SGB1844diffH_sweep_4_consensus	1915	S	-	Psort location Cytoplasmic, score 8.96	-
SGB1844diffH_sweep_4_consensus	1950	E	gltB	Class II glutamine amidotransferase	GATase_2,GXGXG,Glu_syn_central,Glu_synthase
SGB1844diffH_sweep_4_consensus	1952	E	asnB	Asparagine synthase, glutamine-hydrolyzing	Asn_synthase,GATase_7
SGB1844diffH_sweep_4_consensus	1959	P	ydcV	ABC transporter, permease protein	BPD_transp_1
SGB1844diffH_sweep_4_consensus	1960	P	potD	Psort location Periplasmic, score 9.44	SBP_bac_8
SGB1844diffH_sweep_4_consensus	1965	P	amt	Psort location CytoplasmicMembrane, score 10.00	Ammonium_transp
SGB1844diffH_sweep_4_consensus	1966	S	glnA	Glutamate--ammonia ligase, catalytic domain protein	GSIII_N,Gln-synt_C
SGB1844diffH_sweep_4_consensus	1974	E	trpC	Belongs to the TrpC family	IGPS
SGB1844diffH_sweep_4_consensus	2058	V	-	Belongs to the resistance-nodulation-cell division (RND) (TC 2.A.6) family	ACR_tran
SGB1844diffH_sweep_4_consensus	2059	MU	-	Psort location OuterMembrane, score	OEP
SGB1844diffH_sweep_4_consensus	2090	O	clpA	Belongs to the ClpA ClpB family	AAA,AAA_2,ClpB_D2-small,Clp_N
SGB1844diffH_sweep_4_consensus	2098	P	-	Sulfatase	DUF4994,Sulfatase
SGB1844diffH_sweep_4_consensus	2100	E	dapL	COG0436 Aspartate tyrosine aromatic aminotransferase	Aminotran_1_2
SGB1844diffH_sweep_4_consensus	2103	L	dnaG	RNA polymerase that catalyzes the synthesis of short RNA molecules used as primers for DNA polymerase during DNA replication	DnaB_bind,Toprim_2,Toprim_4,Toprim_N,zf-CHC2
SGB1844diffH_sweep_4_consensus	2110	L	recG	Critical role in recombination and DNA repair. Helps process Holliday junction intermediates to mature products by catalyzing branch migration. Has a DNA unwinding activity characteristic of a DNA helicase with a 3'- to 5'- polarity. Unwinds branched duplex DNA (Y-DNA)	DEAD,Helicase_C,RecG_wedge
SGB1844diffH_sweep_4_consensus	2155	CP	-	Psort location CytoplasmicMembrane, score 10.00	ABC2_membrane_3
SGB1844diffH_sweep_4_consensus	2156	V	-	Psort location CytoplasmicMembrane, score 10.00	ABC2_membrane_3
SGB1844diffH_sweep_4_consensus	2209	P	-	TonB-linked outer membrane protein, SusC RagA family	CarbopepD_reg_2,Plug,TonB_dep_Rec
SGB1844diffH_sweep_4_consensus	2212	S	porU	Peptidase family C25	Peptidase_C25
SGB1844diffH_sweep_4_consensus	2231	L	mutL	This protein is involved in the repair of mismatches in DNA. It is required for dam-dependent methyl-directed DNA mismatch repair. May act as a molecular matchmaker , a protein that promotes the formation of a stable complex between two or more DNA-binding proteins in an ATP-dependent manner without itself being part of a final effector complex	DNA_mis_repair,HATPase_c_3,MutL_C
SGB1844diffH_sweep_4_consensus	2242	P	-	TonB-linked outer membrane protein, SusC RagA family	CarbopepD_reg_2,Plug,STN,TonB_dep_Rec
SGB1844diffH_sweep_4_consensus	2244	T	-	COG NOG26059 non supervised orthologous group	Kelch_3
SGB1844diffH_sweep_4_consensus	2275	P	-	TonB-linked outer membrane protein, SusC RagA family	CarbopepD_reg_2,Plug,TonB_dep_Rec
SGB1844diffH_sweep_4_consensus	2290	E	-	FG-GAP repeat protein	-
SGB1844diffH_sweep_4_consensus	2298	G	-	Beta-galactosidase trimerisation domain	Glyco_hydro_42,Glyco_hydro_42C,Glyco_hydro_42M
SGB1844diffH_sweep_4_consensus	2315	C	gltA	Psort location Cytoplasmic, score 9.97	DHODB_Fe-S_bind,FAD_binding_6,Fer4_20,NAD_binding_1,Pyr_redox_2
SGB1844diffH_sweep_4_consensus	2320	G	-	Alpha-1,2-mannosidase	Glyco_hydro_92
SGB1844diffH_sweep_4_consensus	2329	S	-	COG NOG06228 non supervised orthologous group	GH97_C,GH97_N,Glyco_hydro_97
SGB1844diffH_sweep_4_consensus	2330	G	-	Alpha-1,2-mannosidase	Glyco_hydro_92
SGB1844diffH_sweep_4_consensus	2372	S	xynZ	Esterase	Esterase
SGB1844diffH_sweep_4_consensus	2375	T	-	ATPase histidine kinase DNA gyrase B HSP90 domain protein	HATPase_c,HTH_18,HisKA,Reg_prop,Response_reg,Y_Y_Y
SGB1844diffH_sweep_4_consensus	2378	G	-	Belongs to the glycosyl hydrolase 26 family	-
SGB1844diffH_sweep_4_consensus	2382	F	-	SusD family	SusD-like_3,SusD_RagB
SGB1844diffH_sweep_4_consensus	2383	P	-	TonB-linked outer membrane protein, SusC RagA family	CarbopepD_reg_2,Plug,TonB_dep_Rec
SGB1844diffH_sweep_4_consensus	2387	G	xynA	Beta-xylanase	Glyco_hydro_10,Glyco_hydro_43
SGB1844diffH_sweep_4_consensus	2405	J	rlmI	SAM-dependent	Methyltrans_SAM
SGB1844diffH_sweep_4_consensus	2409	L	-	regulation of translation	Bac_DNA_binding,HTH_24
SGB1844diffH_sweep_4_consensus	2412	G	-	Glycosyl hydrolase family 20, catalytic domain	CHB_HEX_C_1,F5_F8_type_C,Fn3_assoc,Glyco_hydro_20,Glyco_hydro_20b
SGB1844diffH_sweep_4_consensus	2420	G	-	glycosyl hydrolase, family 3	Fn3-like,Glyco_hydro_3,Glyco_hydro_3_C
SGB1844diffH_sweep_4_consensus	2449	E	pepT	Cleaves the N-terminal amino acid of tripeptides	M20_dimer,Peptidase_M20
SGB1844diffH_sweep_4_consensus	2451	S	-	Peptidase family M48	Peptidase_M48
SGB1844diffH_sweep_4_consensus	2453	S	-	Endonuclease Exonuclease phosphatase family	Exo_endo_phos
SGB1844diffH_sweep_4_consensus	2458	V	-	ABC transporter, ATP-binding protein	ABC_membrane,ABC_tran,Peptidase_C39
SGB1844diffH_sweep_4_consensus	2552	H	apbE_1	Flavin transferase that catalyzes the transfer of the FMN moiety of FAD and its covalent binding to the hydroxyl group of a threonine residue in a target flavoprotein	ApbE
SGB1844diffH_sweep_4_consensus	2650	P	mgtA	Psort location CytoplasmicMembrane, score	Cation_ATPase_C,Cation_ATPase_N,E1-E2_ATPase,Hydrolase
SGB1844diffH_sweep_4_consensus	2654	F	-	COG COG1051 ADP-ribose pyrophosphatase	HAD_2,NUDIX,Nudix_N
SGB1844diffH_sweep_4_consensus	2655	V	per1	COG2367 Beta-lactamase class A	Beta-lactamase2
SGB1844diffH_sweep_4_consensus	2657	K	-	transcriptional regulator, LuxR family	GerE
SGB1844diffH_sweep_4_consensus	2681	D	tilS	Ligates lysine onto the cytidine present at position 34 of the AUA codon-specific tRNA(Ile) that contains the anticodon CAU, in an ATP-dependent manner. Cytidine is converted to lysidine, thus changing the amino acid specificity of the tRNA from methionine to isoleucine	ATP_bind_3,TilS_C
SGB1844diffH_sweep_4_consensus	2703	G	xynBA	Belongs to the glycosyl hydrolase 43 family	Glyco_hydro_43
SGB1844diffH_sweep_4_consensus	2721	CO	-	Thioredoxin-like	DUF4369,Redoxin,Thioredoxin_8
SGB1844diffH_sweep_4_consensus	2756	V	-	COG1132 ABC-type multidrug transport system, ATPase and permease components	ABC_membrane,ABC_tran
SGB1844diffH_sweep_4_consensus	2763	P	-	Psort location OuterMembrane, score	Porin_O_P
SGB1844diffH_sweep_4_consensus	2775	G	-	hydrolase, family 65, central catalytic	-
SGB1844diffH_sweep_4_consensus	2777	T	-	cheY-homologous receiver domain	HATPase_c,HTH_18,HisKA,Reg_prop,Response_reg,Y_Y_Y
SGB1844diffH_sweep_4_consensus	2788	G	hypBA2	BNR repeat-like domain	BNR_2,GDE_C
SGB1844diffH_sweep_4_consensus	2828	G	-	COG NOG04984 non supervised orthologous group	Glyco_hydro_88,SASA
SGB1844diffH_sweep_4_consensus	2856	G	-	Domain of unknown function (DUF4450)	Bac_rhamnosid6H,DUF4450
SGB1844diffH_sweep_4_consensus	2862	P	-	Outer membrane protein beta-barrel family	OMP_b-brl_3
SGB1844diffH_sweep_4_consensus	2872	G	-	candidate polyfunctional acetylxylan esterase b-xylosidase A-L-arabinofuranosidase, CBM9 module, glycoside hydrolase family 43 protein and carbohydrate esterase family 6 protein	CBM9_1,Glyco_hydro_43
SGB1844diffH_sweep_4_consensus	2873	G	xylB	Belongs to the glycosyl hydrolase 43 family	Glyco_hydro_43
SGB1844diffH_sweep_4_consensus	2878	M	nagA	COG1680 Beta-lactamase class C and other penicillin binding	Beta-lactamase,Glyco_hydro_3,Glyco_hydro_3_C
SGB1844diffH_sweep_4_consensus	2879	G	nagA	b-glycosidase, glycoside hydrolase family 3 protein	Beta-lactamase,Glyco_hydro_3,Glyco_hydro_3_C
SGB1844diffH_sweep_4_consensus	2886	Q	-	COG3458 Acetyl esterase (deacetylase)	AXE1,Glyco_hydro_26
SGB1844diffH_sweep_4_consensus	2901	P	kdpA	Part of the high-affinity ATP-driven potassium transport (or Kdp) system, which catalyzes the hydrolysis of ATP coupled with the electrogenic transport of potassium into the cytoplasm. This subunit binds and transports the potassium across the cytoplasmic membrane	KdpA
SGB1844diffH_sweep_4_consensus	2905	T	kdpD	Psort location Cytoplasmic, score 8.96	KdpD,Usp
SGB1844diffH_sweep_4_consensus	2906	T	-	ATPase histidine kinase DNA gyrase B HSP90 domain protein	4HB_MCP_1,HAMP,HATPase_c,HisKA,PAS
SGB1844diffH_sweep_4_consensus	2907	S	-	Beta-L-arabinofuranosidase, GH127	Glyco_hydro_127
SGB1844diffH_sweep_4_consensus	2909	M	-	SusD family	SusD-like_3,SusD_RagB
SGB1844diffH_sweep_4_consensus	2912	E	-	Peptidase, S9A B C family, catalytic domain protein	DPPIV_N,Peptidase_S9
SGB1844diffH_sweep_4_consensus	2913	S	-	protein conserved in bacteria	F5_F8_type_C,Glyco_hydro_127
SGB1844diffH_sweep_4_consensus	2925	M	-	Tricorn protease homolog	PD40,Peptidase_S41,Tricorn_C1,Tricorn_PDZ
SGB1844diffH_sweep_4_consensus	2938	V	cbiO	Psort location CytoplasmicMembrane, score	ABC_tran
SGB1844diffH_sweep_4_consensus	2949	G	-	Glycosyl hydrolase family 2, sugar binding domain protein	Glyco_hydro_106
SGB1844diffH_sweep_4_consensus	2966	S	-	Immune inhibitor A peptidase M6	Peptidase_M6
SGB1844diffH_sweep_4_consensus	2975	O	-	Thioredoxin	Peptidase_C39,Thioredoxin_4,VKOR
SGB1844diffH_sweep_4_consensus	2976	O	-	PFAM alkyl hydroperoxide reductase Thiol specific antioxidant Mal allergen	Thioredoxin_8
SGB1844diffH_sweep_4_consensus	2998	M	-	Domain of unknown function (DUF3943)	DUF3943
SGB1844diffH_sweep_4_consensus	3137	S	-	Psort location Cytoplasmic, score 8.96	-
SGB1844diffH_sweep_4_consensus	3146	T	-	ATPase histidine kinase DNA gyrase B HSP90 domain protein	HATPase_c,HTH_18,HisKA,Reg_prop,Response_reg,Y_Y_Y
SGB1844diffH_sweep_4_consensus	3150	G	-	beta-fructofuranosidase activity	-
SGB1844diffH_sweep_4_consensus	3151	S	-	COG NOG25022 non supervised orthologous group	YkuD
SGB1844diffH_sweep_4_consensus	3152	S	-	L,D-transpeptidase catalytic domain	YkuD_2
SGB1844diffH_sweep_4_consensus	3159	P	-	TonB-linked outer membrane protein, SusC RagA family	CarbopepD_reg_2,Plug,TonB_dep_Rec
SGB1844diffH_sweep_4_consensus	3164	S	-	Domain of unknown function (DUF5119)	DUF5119
SGB1844diffH_sweep_4_consensus	3177	H	-	TonB-dependent receptor plug domain	CarbopepD_reg_2,Plug,TonB_dep_Rec
SGB1844diffH_sweep_4_consensus	3179	E	-	Transglutaminase-like protein	Transglut_core
SGB1844diffH_sweep_4_consensus	3192	-	-	-	-
SGB1844diffH_sweep_4_consensus	3200	E	eam	KamA family	-
SGB1844diffH_sweep_4_consensus	3207	S	-	DNA-binding protein with the Helix-hairpin-helix motif	HHH_3,Radical_SAM
SGB1844diffH_sweep_4_consensus	3211	M	mltD_2	Transglycosylase SLT domain protein	SLT
SGB1844diffH_sweep_4_consensus	3214	S	yjbQ	Secondary thiamine-phosphate synthase enzyme	UPF0047
SGB1844diffH_sweep_4_consensus	3215	J	-	Transporter, cation channel family protein	Ion_trans
SGB1844diffH_sweep_4_consensus	3230	M	-	Surface antigen	Bac_surface_Ag
SGB1844diffH_sweep_4_consensus	3239	S	-	COG2373 Large extracellular alpha-helical protein	A2M,A2M_N,A2M_N_2,MG1,Thiol-ester_cl
SGB1844diffH_sweep_4_consensus	3249	Q	-	AMP-binding enzyme	AMP-binding,AMP-binding_C,Condensation,PP-binding
SGB1844diffH_sweep_4_consensus	3253	V	-	Psort location Cytoplasmic, score 8.96	Amidase_2
SGB1844diffH_sweep_4_consensus	3255	L	-	Bacterial DNA-binding protein	Bac_DNA_binding,HU-DNA_bdg
SGB1844diffH_sweep_4_consensus	3258	-	-	-	-
SGB1844diffH_sweep_4_consensus	3288	P	-	TonB-dependent Receptor Plug Domain	Plug,TonB_dep_Rec
SGB1844diffH_sweep_4_consensus	3295	T	-	ATPase histidine kinase DNA gyrase B HSP90 domain protein	HATPase_c,HisKA,PAS_3
SGB1844diffH_sweep_4_consensus	3296	H	nadE	Catalyzes the ATP-dependent amidation of deamido-NAD to form NAD. Uses L-glutamine as a nitrogen source	CN_hydrolase,NAD_synthase
SGB1844diffH_sweep_4_consensus	3309	G	abf2	Alpha-L-arabinofuranosidase domain protein	Alpha-L-AF_C
SGB1844diffH_sweep_4_consensus	3333	N	-	Polysaccharide lyase family 8, super-sandwich domain	Lyase_8,Lyase_8_C,Lyase_8_N
SGB1844diffH_sweep_4_consensus	3336	T	-	ATPase histidine kinase DNA gyrase B HSP90 domain protein	HATPase_c,HTH_18,HisKA,Reg_prop,Response_reg,Y_Y_Y
SGB1844diffH_sweep_4_consensus	3337	H	-	TonB-linked outer membrane protein, SusC RagA family	CarbopepD_reg_2,Plug
SGB1844diffH_sweep_4_consensus	3353	M	-	COG NOG23378 non supervised orthologous group	DUF3868,OmpA
SGB1844diffH_sweep_4_consensus	3357	-	-	-	DUF4906,P_gingi_FimA
SGB1844diffH_sweep_4_consensus	3374	L	uvrB	damaged site, the DNA wraps around one UvrB monomer. DNA wrap is dependent on ATP binding by UvrB and probably causes local melting of the DNA helix, facilitating insertion of UvrB beta-hairpin between the DNA strands. Then UvrB probes one DNA strand for the presence of a lesion. If a lesion is found the UvrA subunits dissociate and the UvrB-DNA preincision complex is formed. This complex is subs…	Helicase_C,ResIII,UVR,UvrB
SGB1844diffH_sweep_4_consensus	3383	L	uvrA2	The UvrABC repair system catalyzes the recognition and processing of DNA lesions. UvrA is an ATPase and a DNA-binding protein. A damage recognition complex composed of 2 UvrA and 2 UvrB subunits scans DNA for abnormalities. When the presence of a lesion has been verified by UvrB, the UvrA molecules dissociate	ABC_tran
SGB1844diffH_sweep_4_consensus	3412	E	pglE	Belongs to the DegT DnrJ EryC1 family	DegT_DnrJ_EryC1
SGB1844diffH_sweep_4_consensus	3417	I	-	Protein of unknown function (DUF1460)	DUF1460
SGB1844diffH_sweep_4_consensus	3418	G	-	COG3250 Beta-galactosidase beta-glucuronidase	Bgal_small_N,DUF4981,Glyco_hydro_2,Glyco_hydro_2_C,Glyco_hydro_2_N
SGB1844diffH_sweep_4_consensus	3419	I	-	pectin acetylesterase	Abhydrolase_3,Peptidase_S9
SGB1844diffH_sweep_4_consensus	3423	E	-	AzlC protein	AzlC
SGB1844diffH_sweep_4_consensus	3424	K	-	COG COG2207 AraC-type DNA-binding domain-containing proteins	HTH_18
SGB1844diffH_sweep_4_consensus	3428	P	-	Belongs to the binding-protein-dependent transport system permease family. FecCD subfamily	FecCD
SGB1844diffH_sweep_4_consensus	3435	H	cbiD	Catalyzes the methylation of C-1 in cobalt-precorrin-5B to form cobalt-precorrin-6A	CbiD,CbiJ
SGB1844diffH_sweep_4_consensus	3436	H	cobM	COG2875 Precorrin-4 methylase	CbiG_C,CbiG_N,CbiG_mid,TP_methylase
SGB1844diffH_sweep_4_consensus	3444	H	-	COG1429 Cobalamin biosynthesis protein CobN and related	CobN-Mg_chel
SGB1844diffH_sweep_4_consensus	3446	H	-	COG4822 Cobalamin biosynthesis protein CbiK Co2 chelatase	CbiK
SGB1844diffH_sweep_4_consensus	3464	T	-	COG0642 Signal transduction histidine kinase	HisKA
SGB1844diffH_sweep_4_consensus	3512	M	-	Belongs to the membrane fusion protein (MFP) (TC 8.A.1) family	HlyD_3,HlyD_D23
SGB1844diffH_sweep_4_consensus	3519	P	hmuU	Belongs to the binding-protein-dependent transport system permease family. FecCD subfamily	FecCD
SGB1844diffH_sweep_4_consensus	3569	M	-	Pectate lyase superfamily protein	Big_2,F5_F8_type_C,Pectate_lyase_3
SGB1844diffH_sweep_4_consensus	3579	-	-	-	-
SGB1844diffH_sweep_4_consensus	3581	-	-	-	-
SGB1844diffH_sweep_4_consensus	3583	G	-	Beta-galactosidase trimerisation domain	Glyco_hydro_42
SGB1844diffH_sweep_4_consensus	3585	S	-	Glycosyl Hydrolase Family 88	Glyco_hydro_88
SGB1844diffH_sweep_4_consensus	3598	S	-	Psort location Cytoplasmic, score 8.96	DUF3871
SGB1844diffH_sweep_4_consensus	3602	L	-	Belongs to the 'phage' integrase family	Arm-DNA-bind_5,Phage_int_SAM_5,Phage_integrase
SGB1844diffH_sweep_4_consensus	3613	F	nrd	Catalyzes the reduction of ribonucleotides to deoxyribonucleotides. May function to provide a pool of deoxyribonucleotide precursors for DNA repair during oxygen limitation and or for immediate growth after restoration of oxygen	Ribonuc_red_lgC,Ribonuc_red_lgN
SGB1844diffH_sweep_4_consensus	3633	S	-	COG NOG06097 non supervised orthologous group	Glyco_hydro_115,Glyco_hydro_67N
SGB1844diffH_sweep_4_consensus	3638	S	-	SusD family	SusD-like_3,SusD_RagB
SGB1844diffH_sweep_4_consensus	3639	P	-	TonB-linked outer membrane protein, SusC RagA family	CarbopepD_reg_2,Plug,TonB_dep_Rec
SGB1844diffH_sweep_4_consensus	3642	T	-	ATPase histidine kinase DNA gyrase B HSP90 domain protein	HATPase_c,HTH_18,HisKA,Reg_prop,Response_reg,Y_Y_Y
SGB1844diffH_sweep_4_consensus	3646	K	-	methylphosphotriester-DNA alkyltransferase and transcriptional regulator (AraC XylS family) K00567	AraC_binding,HTH_18
SGB1844diffH_sweep_4_consensus	3651	G	-	COG NOG26813 non supervised orthologous group	GH97_C,GH97_N,Glyco_hydro_97
SGB1844diffH_sweep_4_consensus	3652	G	-	hydrolase, family 43	Glyco_hydro_43
SGB1844diffH_sweep_4_consensus	3656	G	-	Glycosyl hydrolases family 43	Glyco_hydro_16,Glyco_hydro_43
SGB1844diffH_sweep_4_consensus	3658	P	-	TonB-linked outer membrane protein, SusC RagA family	CarbopepD_reg_2,Plug,TonB_dep_Rec
SGB1844diffH_sweep_4_consensus	3663	F	-	SusD family	SusD-like_3,SusD_RagB
SGB1844diffH_sweep_4_consensus	3664	P	-	TonB-linked outer membrane protein, SusC RagA family	Plug,TonB_dep_Rec
SGB1844diffH_sweep_4_consensus	3679	P	-	TonB-linked outer membrane protein, SusC RagA family	CarbopepD_reg_2,Plug,TonB_dep_Rec
SGB1844diffH_sweep_4_consensus	3689	P	pstC	probably responsible for the translocation of the substrate across the membrane	BPD_transp_1,PBP_like_2
SGB1844diffH_sweep_4_consensus	3691	J	glnS	Glutamine--tRNA ligase	tRNA-synt_1c,tRNA-synt_1c_C
SGB1844diffH_sweep_4_consensus	3729	P	-	Psort location OuterMembrane, score	CarbopepD_reg_2,CarboxypepD_reg,OMP_b-brl_3
SGB1844diffH_sweep_4_consensus	3740	-	-	-	-
SGB1844diffH_sweep_4_consensus	3747	S	-	P-loop ATPase and inactivated derivatives	DUF3874,VirE,VirE_N
SGB1844diffH_sweep_4_consensus	3751	C	-	Nitroreductase family	Nitroreductase
SGB1844diffH_sweep_4_consensus	3755	S	-	AAA domain (dynein-related subfamily)	AAA_5
SGB1844diffH_sweep_4_consensus	3757	S	-	VWA domain containing CoxE-like protein	VWA_CoxE
SGB1844diffH_sweep_4_consensus	3758	K	-	transcriptional regulator (AraC family)	HTH_18
SGB1844diffH_sweep_4_consensus	3764	EGP	-	COG COG2814 Arabinose efflux permease	Glyco_hydro_36C,MFS_1
SGB1844diffH_sweep_4_consensus	3770	G	fucP	L-fucose H symporter permease	MFS_1
SGB1844diffH_sweep_4_consensus	3780	C	-	4Fe-4S binding domain protein	Fe_hyd_lg_C,Fer4
SGB1844diffH_sweep_4_consensus	3785	C	hndD	COG COG4624 Iron only hydrogenase large subunit, C-terminal domain	Fe_hyd_SSU,Fe_hyd_lg_C,Fer2_4,Fer4,Fer4_7,Molybdop_Fe4S4,Molybdopterin,Molydop_binding,NADH-G_4Fe-4S_3
SGB1844diffH_sweep_4_consensus	3810	G	-	COG NOG04001 non supervised orthologous group	Glyco_hyd_65N_2
SGB1844diffH_sweep_4_consensus	3825	L	priA	Involved in the restart of stalled replication forks. Recognizes and binds the arrested nascent DNA chain at stalled replication forks. It can open the DNA duplex, via its helicase activity, and promote assembly of the primosome and loading of the major replicative helicase DnaB onto DNA	DEAD,Helicase_C,ResIII
SGB1844diffH_sweep_4_consensus	3894	V	czcA	Belongs to the resistance-nodulation-cell division (RND) (TC 2.A.6) family	ACR_tran
SGB1844diffH_sweep_4_consensus	3908	P	-	TonB-linked outer membrane protein, SusC RagA family	CarbopepD_reg_2,Plug,TonB_dep_Rec
SGB1844diffH_sweep_4_consensus	3912	V	bepE_1	Belongs to the resistance-nodulation-cell division (RND) (TC 2.A.6) family	ACR_tran
SGB1844diffH_sweep_4_consensus	3926	H	bioF	COG COG0156 7-keto-8-aminopelargonate synthetase and related enzymes	Aminotran_1_2
SGB1844diffH_sweep_4_consensus	3939	V	-	Psort location CytoplasmicMembrane, score 10.00	FtsX,MacB_PCD
SGB1844diffH_sweep_4_consensus	3948	IQ	fabB	Belongs to the beta-ketoacyl-ACP synthases family	Ketoacyl-synt_C,ketoacyl-synt
SGB1844diffH_sweep_4_consensus	3954	M	-	COG NOG06397 non supervised orthologous group	CarbopepD_reg_2
SGB1844diffH_sweep_4_consensus	3992	P	cdr	Belongs to the sulfur carrier protein TusA family	DrsE_2,Pyr_redox_2,Pyr_redox_dim,Rhodanese,TusA
SGB1844diffH_sweep_4_consensus	4002	G	glxK	Belongs to the glycerate kinase type-1 family	Gly_kinase
SGB1844diffH_sweep_4_consensus	4033	M	-	COG NOG06397 non supervised orthologous group	CarbopepD_reg_2
SGB1844diffH_sweep_4_consensus	4040	S	-	Endonuclease/Exonuclease/phosphatase family	Big_5,Calx-beta,Exo_endo_phos,He_PIG,LTD,VCBS
SGB1844diffH_sweep_4_consensus	4057	V	-	Psort location CytoplasmicMembrane, score 10.00	MatE
SGB1844diffH_sweep_4_consensus	4064	MU	-	type I secretion outer membrane protein, TolC family	OEP
SGB1844diffH_sweep_4_consensus	4067	V	-	Efflux ABC transporter, permease protein	FtsX,MacB_PCD
SGB1844diffH_sweep_4_consensus	4084	P	nhaA	Psort location CytoplasmicMembrane, score 10.00	Na_H_Exchanger,TrkA_C
SGB1844diffH_sweep_4_consensus	4098	O	clpB	Part of a stress-induced multi-chaperone system, it is involved in the recovery of the cell from heat-induced damage, in cooperation with DnaK, DnaJ and GrpE	AAA,AAA_2,ClpB_D2-small,Clp_N
SGB1844diffH_sweep_4_consensus	4102	S	-	Psort location CytoplasmicMembrane, score 10.00	Cons_hypoth698
SGB1844diffH_sweep_4_consensus	4168	K	yhgF	Tex-like protein N-terminal domain	HHH_3,S1,Tex_N,Tex_YqgF
SGB1844diffH_sweep_4_consensus	4175	S	-	COG COG0488 ATPase components of ABC transporters with duplicated ATPase domains	ABC_tran,ABC_tran_Xtn
SGB1844diffH_sweep_4_consensus	4178	O	-	non supervised orthologous group	DUF4953,DUF5117,DUF5118
SGB1844diffH_sweep_4_consensus	4180	E	-	SusD family	SusD-like_3,SusD_RagB
SGB1844diffH_sweep_4_consensus	4186	M	-	SIS domain	SIS
SGB1844diffH_sweep_4_consensus	4187	S	-	Domain of unknown function (DUF4434)	DUF4434
SGB1844diffH_sweep_4_consensus	4229	V	mepA_6	MATE efflux family protein	MatE
SGB1844diffH_sweep_4_consensus	4233	-	-	-	P_gingi_FimA
SGB1844diffH_sweep_4_consensus	4234	-	-	-	-
SGB1844diffH_sweep_4_consensus	4235	S	-	Domain of unknown function (DUF4469) with IG-like fold	DUF4469,HU-DNA_bdg
SGB1844diffH_sweep_4_consensus	4238	M	-	COG NOG23378 non supervised orthologous group	DUF3868,TPR_8
SGB1844diffH_sweep_4_consensus	4239	S	-	Fimbrillin-A associated anchor proteins Mfa1 and Mfa2	Mfa2
SGB1844diffH_sweep_4_consensus	4240	M	-	Protein of unknown function (DUF3575)	DUF3575
SGB1844diffH_sweep_4_consensus	4241	-	-	-	-
SGB1844diffH_sweep_4_consensus	4320	EF	prs	COG0462 Phosphoribosylpyrophosphate synthetase	Pribosyl_synth,Pribosyltran_N
SGB1844diffH_sweep_4_consensus	4329	-	-	-	-
SGB1844diffH_sweep_4_consensus	4365	M	-	Phospholipase, patatin family	POTRA,Patatin
SGB1844diffH_sweep_4_consensus	4382	G	-	Alpha-L-rhamnosidase N-terminal domain protein	BNR_2,Bac_rhamnosid,Bac_rhamnosid6H,Bac_rhamnosid_C,Bac_rhamnosid_N
SGB1844diffH_sweep_4_consensus	4385	G	-	COG NOG04001 non supervised orthologous group	Glyco_hyd_65N_2
SGB1844diffH_sweep_4_consensus	4406	T	-	Psort location CytoplasmicMembrane, score	HATPase_c,HTH_18,HisKA,Reg_prop,Response_reg,Y_Y_Y
SGB1844diffH_sweep_4_consensus	4423	I	-	Psort location Cytoplasmic, score 8.96	Acyltransferase
SGB1844diffH_sweep_4_consensus	4429	G	-	YdjC-like protein	Beta-lactamase,YdjC
SGB1844diffH_sweep_4_consensus	4486	EU	pop	Peptidase, S9A B C family, catalytic domain protein	PD40,Peptidase_S9
SGB1844diffH_sweep_4_consensus	4528	S	-	Psort location Cytoplasmic, score 8.96	UpxZ
SGB1844diffH_sweep_4_consensus	4535	T	-	Motif C-terminal to PAS motifs (likely to contribute to PAS structural domain)	GAF,HATPase_c,HisKA,Hpt,PAS,PAS_3,PAS_4,PAS_9,Response_reg
SGB1844diffH_sweep_4_consensus	4545	M	lepA	Required for accurate and efficient protein synthesis under certain stress conditions. May act as a fidelity factor of the translation reaction, by catalyzing a one-codon backward translocation of tRNAs on improperly translocated ribosomes. Back- translocation proceeds from a post-translocation (POST) complex to a pre-translocation (PRE) complex, thus giving elongation factor G a second chance to…	EFG_C,GTP_EFTU,GTP_EFTU_D2,LepA_C
SGB1844diffH_sweep_4_consensus	4555	J	pheT	Psort location Cytoplasmic, score	B3_4,B5,FDX-ACB,tRNA_bind
SGB1844diffH_sweep_4_consensus	4644	-	-	-	-
SGB1844diffH_sweep_4_consensus	4648	M	-	COG3209 Rhs family protein	-
SGB1844diffH_sweep_4_consensus	4649	L	pcrA	DNA helicase	UvrD-helicase,UvrD_C
SGB1844diffH_sweep_4_consensus	4687	G	-	Psort location Periplasmic, score	Fn3-like,Glyco_hydro_3,Glyco_hydro_3_C,PA14
SGB1844diffH_sweep_4_consensus	4693	H	-	TonB-linked outer membrane protein, SusC RagA family	CarbopepD_reg_2,Plug,TonB_dep_Rec
SGB1844diffH_sweep_4_consensus	4706	F	-	Domain of unknown function (DUF4922)	DUF4922
SGB1844diffH_sweep_4_consensus	4709	M	-	fibronectin type III domain protein	Amidase_3
SGB1857diffH_sweep_1_consensus	217	T	typA	GTP-binding protein TypA	EFG_C,GTP_EFTU,GTP_EFTU_D2
SGB1857diffH_sweep_1_consensus	237	S	-	cellulase activity	Laminin_G_3
SGB1857diffH_sweep_1_consensus	247	S	-	Repeats in polycystic kidney disease 1 (PKD1) and other proteins	-
SGB1857diffH_sweep_1_consensus	248	M	-	Leucine rich repeat protein	Flg_new,LRR_5,LRR_6
SGB1857diffH_sweep_1_consensus	306	H	-	Chondroitin sulfate ABC lyase	Lyase_8,Lyase_8_C,Lyase_N,Lyase_catalyt
SGB1857diffH_sweep_1_consensus	415	G	-	Psort location Periplasmic, score	Fn3-like,Glyco_hydro_3,Glyco_hydro_3_C,PA14
SGB1857diffH_sweep_1_consensus	416	G	-	Glycosyl hydrolase family 3 C-terminal domain protein	Fn3-like,Glyco_hydro_3,Glyco_hydro_3_C,PA14
SGB1857diffH_sweep_1_consensus	420	M	-	RHS repeat-associated core domain	-
SGB1857diffH_sweep_1_consensus	427	G	-	Belongs to the glycosyl hydrolase 2 family	Glyco_hydro_2,Glyco_hydro_2_C,Glyco_hydro_2_N,VCBS
SGB1857diffH_sweep_1_consensus	449	O	sufD	COG0719 ABC-type transport system involved in Fe-S cluster assembly permease component	UPF0051
SGB1857diffH_sweep_1_consensus	476	D	ftsW	Belongs to the SEDS family	FTSW_RODA_SPOVE
SGB1857diffH_sweep_1_consensus	478	M	mraY	First step of the lipid cycle reactions in the biosynthesis of the cell wall peptidoglycan	Glycos_transf_4,MraY_sig1
SGB1857diffH_sweep_1_consensus	494	T	-	cheY-homologous receiver domain	HATPase_c,HTH_18,HisKA,Reg_prop,Response_reg,Y_Y_Y
SGB1857diffH_sweep_1_consensus	565	G	-	Glycosyl hydrolase family 85	F5_F8_type_C,Glyco_hydro_85,PKD
SGB1857diffH_sweep_1_consensus	618	T	-	PAS domain S-box protein	GAF,GAF_2,HATPase_c,HisKA,PAS_3,PAS_4,PAS_8,PAS_9,Response_reg
SGB1857diffH_sweep_1_consensus	698	L	-	DNA mismatch repair protein	MutS_V
SGB1857diffH_sweep_1_consensus	799	H	rumA	Belongs to the class I-like SAM-binding methyltransferase superfamily. RNA M5U methyltransferase family	TRAM,tRNA_U5-meth_tr
SGB1857diffH_sweep_1_consensus	800	G	ppdK	Belongs to the PEP-utilizing enzyme family	PEP-utilizers,PEP-utilizers_C,PPDK_N
SGB1857diffH_sweep_1_consensus	902	L	ligA	DNA ligase that catalyzes the formation of phosphodiester linkages between 5'-phosphoryl and 3'-hydroxyl groups in double-stranded DNA using NAD as a coenzyme and as the energy source for the reaction. It is essential for DNA replication and repair of damaged DNA	BRCT,DNA_ligase_OB,DNA_ligase_ZBD,DNA_ligase_aden,HHH_2,HHH_5
SGB1857diffH_sweep_1_consensus	1020	G	-	COG NOG04001 non supervised orthologous group	Glyco_hyd_65N_2
SGB1857diffH_sweep_1_consensus	1036	P	-	TonB-linked outer membrane protein, SusC RagA family	CarbopepD_reg_2,Plug,TonB_dep_Rec
SGB1857diffH_sweep_1_consensus	1150	E	argH	Psort location Cytoplasmic, score	Lyase_1
SGB1857diffH_sweep_1_consensus	1179	T	-	Response regulator receiver domain protein	HATPase_c,HTH_18,HisKA,Reg_prop,Response_reg,Y_Y_Y
SGB1857diffH_sweep_1_consensus	1380	S	-	Part of the outer membrane protein assembly complex, which is involved in assembly and insertion of beta-barrel proteins into the outer membrane	-
SGB1857diffH_sweep_1_consensus	1409	G	-	Domain of unknown function (DUF4838)	DUF4838
SGB1857diffH_sweep_1_consensus	1415	G	-	Glycosyl hydrolase family 65, N-terminal domain	Glyco_hyd_65N_2
SGB1857diffH_sweep_1_consensus	1472	O	prtC	Psort location Cytoplasmic, score 8.96	Peptidase_U32
SGB1857diffH_sweep_1_consensus	1661	S	-	Concanavalin A-like lectin/glucanases superfamily	Laminin_G_3
SGB1857diffH_sweep_1_consensus	1691	G	-	Alpha-L-arabinofuranosidase C-terminal domain	Alpha-L-AF_C,DUF1080
SGB1857diffH_sweep_1_consensus	1693	E	-	GDSL-like Lipase/Acylhydrolase family	Lipase_GDSL_2
SGB1857diffH_sweep_1_consensus	1694	G	-	Psort location Extracellular, score	Big_5,Pectinesterase
SGB1857diffH_sweep_1_consensus	1695	T	-	ATPase histidine kinase DNA gyrase B HSP90 domain protein	HATPase_c,HTH_18,HisKA,Reg_prop,Response_reg,Y_Y_Y
SGB1857diffH_sweep_1_consensus	1697	G	-	glycogen debranching enzyme, archaeal type	GDE_C,GDE_N
SGB1857diffH_sweep_1_consensus	1733	S	glnA	Glutamate--ammonia ligase, catalytic domain protein	GSIII_N,Gln-synt_C
SGB1857diffH_sweep_1_consensus	1848	H	ppk	Catalyzes the reversible transfer of the terminal phosphate of ATP to form a long-chain polyphosphate (polyP)	PP_kinase,PP_kinase_C,PP_kinase_N
SGB1857diffH_sweep_1_consensus	1933	F	purF	glutamine phosphoribosylpyrophosphate amidotransferase	GATase_6,GATase_7,Pribosyltran
SGB1857diffH_sweep_1_consensus	1934	C	nrfA	Catalyzes the reduction of nitrite to ammonia, consuming six electrons in the process	Cytochrom_C552
SGB1857diffH_sweep_1_consensus	1982	K	-	Divergent AAA domain protein	AlbA_2,HATPase_c_4,HTH_11,HTH_24
SGB1857diffH_sweep_1_consensus	1983	L	-	ATP-dependent DNA helicase	AAA_19,DEAD,Helicase_C,UvrD-helicase,UvrD_C
SGB1857diffH_sweep_1_consensus	2009	U	-	WD40-like Beta Propeller Repeat	PD40
SGB1857diffH_sweep_1_consensus	2059	L	-	DNA-dependent ATPase I and helicase II	PDDEXK_1
SGB1857diffH_sweep_1_consensus	2068	L	-	SNF2 family N-terminal domain	DUF3670,Helicase_C,SNF2_N,SNF2_assoc,SWIM
SGB1857diffH_sweep_1_consensus	2108	T	-	ATPase histidine kinase DNA gyrase B HSP90 domain protein	HATPase_c
SGB1857diffH_sweep_1_consensus	2118	C	cydB	COG1294 Cytochrome bd-type quinol oxidase subunit 2	Cyt_bd_oxida_II
SGB1857diffH_sweep_1_consensus	2127	S	-	Peptidase M16 inactive domain	Peptidase_M16,Peptidase_M16_C
SGB1857diffH_sweep_1_consensus	2172	S	-	COG2373 Large extracellular alpha-helical protein	A2M,A2M_N,A2M_N_2,MG1,Thiol-ester_cl
SGB1857diffH_sweep_1_consensus	2236	L	mfd	Couples transcription and DNA repair by recognizing RNA polymerase (RNAP) stalled at DNA lesions. Mediates ATP-dependent release of RNAP and its truncated transcript from the DNA, and recruitment of nucleotide excision repair machinery to the damaged site	CarD_CdnL_TRCF,DEAD,Helicase_C,TRCF
SGB1857diffH_sweep_1_consensus	2338	G	fbp	D-fructose-1,6-bisphosphate 1-phosphohydrolase class 3	FBPase_2
SGB1857diffH_sweep_1_consensus	2490	G	-	Psort location Extracellular, score	Big_5,DUF4957,DUF5123,Pectinesterase
SGB1857diffH_sweep_1_consensus	2584	G	-	Glycosyl hydrolase family 2, sugar binding domain protein	Glyco_hydro_106,Glyco_hydro_2_N
SGB1857diffH_sweep_1_consensus	2597	-	-	-	-
SGB1857diffH_sweep_1_consensus	2606	G	-	candidate rhamnogalacturonan lyase, polysaccharide lyase family 11 protein K01238	FG-GAP,Laminin_G_3
SGB1857diffH_sweep_1_consensus	2664	L	hpaIIR	COG NOG26934 non supervised orthologous group	RE_HpaII
SGB1857diffH_sweep_1_consensus	3059	P	-	TonB-linked outer membrane protein, SusC RagA family	CarbopepD_reg_2,Plug,TonB_dep_Rec
SGB1857diffH_sweep_1_consensus	3146	H	-	COG NOG08812 non supervised orthologous group	AAA-ATPase_like,PDDEXK_9
SGB1857diffH_sweep_1_consensus	3242	L	recG	Critical role in recombination and DNA repair. Helps process Holliday junction intermediates to mature products by catalyzing branch migration. Has a DNA unwinding activity characteristic of a DNA helicase with a 3'- to 5'- polarity. Unwinds branched duplex DNA (Y-DNA)	DEAD,Helicase_C,RecG_wedge
SGB1857diffH_sweep_1_consensus	3297	S	-	COG NOG27987 non supervised orthologous group	-
SGB1857diffH_sweep_1_consensus	3315	S	-	dextransucrase activity	Flg_new,SLH,WG_beta_rep
SGB1857diffH_sweep_1_consensus	3661	M	mreC	Involved in formation and maintenance of cell shape	MreC
SGB1857diffH_sweep_1_consensus	3672	S	-	Peptidase M16 inactive domain protein	Peptidase_M16,Peptidase_M16_C
SGB1857diffH_sweep_1_consensus	3955	L	-	Belongs to the 'phage' integrase family	Arm-DNA-bind_5,Phage_int_SAM_5,Phage_integrase
SGB1857diffH_sweep_1_consensus	3960	U	-	Conjugative transposon TraN protein	DUF4138
SGB1857diffH_sweep_1_consensus	3972	-	-	-	-
SGB1857diffH_sweep_1_consensus	4134	L	-	Belongs to the 'phage' integrase family	Arm-DNA-bind_5,Phage_int_SAM_5,Phage_integrase
SGB1860diffH_sweep_1_consensus	965	G	ydjH_1	pfkB family	PfkB
SGB1860diffH_sweep_1_consensus	1113	P	trkH	Psort location CytoplasmicMembrane, score 10.00	TrkH
SGB1860diffH_sweep_1_consensus	1138	L	-	helicase	DUF3427,Helicase_C,PLDc_2,ResIII
SGB1860diffH_sweep_1_consensus	1278	G	-	Glycosyl hydrolase family 92	Glyco_hydro_92
SGB1860diffH_sweep_1_consensus	1279	G	-	Glycosyl hydrolase family 92	Glyco_hydro_92
SGB1860diffH_sweep_1_consensus	1727	M	-	Calpain family cysteine protease	CBM_6,F5_F8_type_C,Peptidase_C10,Peptidase_C2,RicinB_lectin_2
SGB1860diffH_sweep_1_consensus	1756	S	-	Domain of unknown function (DUF4973)	DUF1735,Laminin_G_3
SGB1860diffH_sweep_1_consensus	1793	G	-	Glycosyl hydrolase family 63 C-terminal domain	Glyco_hydro_63
SGB1860diffH_sweep_1_consensus	1803	S	-	Tat pathway signal sequence domain protein	GFO_IDH_MocA
SGB1860diffH_sweep_1_consensus	1812	M	-	Glycosyl transferase 4-like domain	Glyco_trans_4_4,Glyco_transf_4,Glycos_transf_1
SGB1860diffH_sweep_1_consensus	1846	P	-	Belongs to the alkaline phosphatase family	Alk_phosphatase
SGB1860diffH_sweep_1_consensus	2067	P	-	TonB dependent receptor	CarbopepD_reg_2,Plug,TonB_dep_Rec
SGB1860diffH_sweep_1_consensus	2180	M	murG	Cell wall formation. Catalyzes the transfer of a GlcNAc subunit on undecaprenyl-pyrophosphoryl-MurNAc-pentapeptide (lipid intermediate I) to form undecaprenyl-pyrophosphoryl-MurNAc- (pentapeptide)GlcNAc (lipid intermediate II)	Glyco_tran_28_C,Glyco_transf_28
SGB1860diffH_sweep_1_consensus	2197	T	-	ATPase histidine kinase DNA gyrase B HSP90 domain protein	HATPase_c,HTH_18,HisKA,Reg_prop,Response_reg,Y_Y_Y
SGB1860diffH_sweep_1_consensus	2322	H	hutU	Catalyzes the conversion of urocanate to 4-imidazolone- 5-propionate	Urocanase,Urocanase_C,Urocanase_N
SGB1860diffH_sweep_1_consensus	2921	V	mexF	Belongs to the resistance-nodulation-cell division (RND) (TC 2.A.6) family	ACR_tran
SGB1860diffH_sweep_1_consensus	2954	NPU	-	Psort location OuterMembrane, score 9.49	CarbopepD_reg_2,Plug,TonB_dep_Rec
SGB1860diffH_sweep_1_consensus	3571	S	-	protein conserved in bacteria	Glyco_hydro_127
SGB1860diffH_sweep_1_consensus	3601	S	-	Archaea bacterial proteins of unknown function	ATPase_2,DUF234
SGB1860diffH_sweep_1_consensus	4075	-	-	-	RteC
SGB1860diffH_sweep_1_consensus	4077	H	-	Ketopantoate reductase PanE ApbA	ApbA
SGB1860diffH_sweep_1_consensus	4137	L	-	CHC2 zinc finger domain protein	Toprim_2,zf-CHC2
SGB1871diffH_sweep_8_consensus	1753	S	-	Psort location Cytoplasmic, score 8.96	AAA-ATPase_like,PDDEXK_9
SGB1871diffH_sweep_8_consensus	1791	H	moeZ	involved in molybdopterin and thiamine biosynthesis family 2	Rhodanese,ThiF
SGB1871diffH_sweep_8_consensus	1793	H	thiC	Catalyzes the synthesis of the hydroxymethylpyrimidine phosphate (HMP-P) moiety of thiamine from aminoimidazole ribotide (AIR) in a radical S-adenosyl-L-methionine (SAM)-dependent reaction	ThiC-associated,ThiC_Rad_SAM
SGB1871diffH_sweep_8_consensus	1797	T	-	histidine kinase DNA gyrase B	HATPase_c,HisKA,Response_reg
SGB1871diffH_sweep_8_consensus	1919	NPU	-	Psort location OuterMembrane, score 9.49	CarbopepD_reg_2,Plug,TonB_dep_Rec
SGB1871diffH_sweep_8_consensus	2001	EGP	-	the major facilitator superfamily	MFS_1
SGB1871diffH_sweep_8_consensus	2053	I	ispG	Converts 2C-methyl-D-erythritol 2,4-cyclodiphosphate (ME-2,4cPP) into 1-hydroxy-2-methyl-2-(E)-butenyl 4-diphosphate	GcpE
SGB1871diffH_sweep_8_consensus	2076	G	nagA	b-glycosidase, glycoside hydrolase family 3 protein	Beta-lactamase,Glyco_hydro_3,Glyco_hydro_3_C
SGB1871diffH_sweep_8_consensus	2089	S	-	response regulator aspartate phosphatase	TPR_12,TPR_8
SGB1871diffH_sweep_8_consensus	2098	M	-	non supervised orthologous group	DUF3575
SGB1871diffH_sweep_8_consensus	2109	S	-	Psort location Cytoplasmic, score 8.96	AbiEii
SGB1871diffH_sweep_8_consensus	2340	P	-	TonB-linked outer membrane protein, SusC RagA family	Plug,TonB_dep_Rec
SGB1871diffH_sweep_8_consensus	2381	G	-	Domain of unknown function (DUF4450)	DUF4450
SGB1871diffH_sweep_8_consensus	2417	CO	-	COG NOG24773 non supervised orthologous group	Redoxin,Thioredoxin,Thioredoxin_8
SGB1871diffH_sweep_8_consensus	2429	P	-	TonB-linked outer membrane protein, SusC RagA family	CarbopepD_reg_2,Plug,STN,TonB_dep_Rec
SGB1871diffH_sweep_8_consensus	2444	L	recG	Critical role in recombination and DNA repair. Helps process Holliday junction intermediates to mature products by catalyzing branch migration. Has a DNA unwinding activity characteristic of a DNA helicase with a 3'- to 5'- polarity. Unwinds branched duplex DNA (Y-DNA)	DEAD,Helicase_C,RecG_wedge
SGB1871diffH_sweep_8_consensus	2452	L	dnaG	RNA polymerase that catalyzes the synthesis of short RNA molecules used as primers for DNA polymerase during DNA replication	DnaB_bind,Toprim_2,Toprim_4,Toprim_N,zf-CHC2
SGB1871diffH_sweep_8_consensus	2455	E	dapL	COG0436 Aspartate tyrosine aromatic aminotransferase	Aminotran_1_2
SGB1871diffH_sweep_8_consensus	2478	IQ	fabF2	Belongs to the beta-ketoacyl-ACP synthases family	Ketoacyl-synt_C,ketoacyl-synt
SGB1871diffH_sweep_8_consensus	2500	I	xynB	pectin acetylesterase	Abhydrolase_3,Lipase_GDSL_2,Peptidase_S9
SGB1871diffH_sweep_8_consensus	2539	-	-	-	-
SGB1871diffH_sweep_8_consensus	2613	H	-	Susd and RagB outer membrane lipoprotein	SusD-like
SGB1871diffH_sweep_8_consensus	2632	P	-	TonB-linked outer membrane protein, SusC RagA family	CarbopepD_reg_2,Plug,TonB_dep_Rec
SGB1871diffH_sweep_8_consensus	2672	P	-	COG4771 Outer membrane receptor for ferrienterochelin and colicins	CarbopepD_reg_2,Plug,TonB_dep_Rec
SGB1871diffH_sweep_8_consensus	2826	S	-	Domain of unknown function (DUF4627)	DUF4627
SGB1871diffH_sweep_8_consensus	2867	G	-	Histidine acid phosphatase	His_Phos_2
SGB1871diffH_sweep_8_consensus	2891	F	carB	COG0458 Carbamoylphosphate synthase large subunit (split gene in MJ)	CPSase_L_D2,CPSase_L_D3,MGS
SGB1871diffH_sweep_8_consensus	2892	F	carA	Belongs to the CarA family	CPSase_sm_chain,GATase
SGB1871diffH_sweep_8_consensus	2894	M	glmS	Catalyzes the first step in hexosamine metabolism, converting fructose-6P into glucosamine-6P using glutamine as a nitrogen source	GATase_6,SIS
SGB1871diffH_sweep_8_consensus	2914	T	-	His Kinase A (phosphoacceptor) domain	HATPase_c,HisKA,PAS_4
SGB1871diffH_sweep_8_consensus	2950	G	-	Psort location Extracellular, score	DUF1735,Glyco_hydro_18,Laminin_G_3,fn3
SGB1871diffH_sweep_8_consensus	2951	S	-	Putative binding domain, N-terminal	BACON
SGB1871diffH_sweep_8_consensus	2972	H	-	Psort location OuterMembrane, score	CarbopepD_reg_2,CarboxypepD_reg,OMP_b-brl_3
SGB1871diffH_sweep_8_consensus	2986	P	czcA	Belongs to the resistance-nodulation-cell division (RND) (TC 2.A.6) family	ACR_tran,OEP
SGB1871diffH_sweep_8_consensus	3107	P	-	TonB-linked outer membrane protein, SusC RagA family	CarbopepD_reg_2,Plug,TonB_dep_Rec
SGB1871diffH_sweep_8_consensus	3179	E	-	SusD family	SusD-like_3,SusD_RagB
SGB1871diffH_sweep_8_consensus	3208	M	-	PPIases accelerate the folding of proteins. It catalyzes the cis-trans isomerization of proline imidic peptide bonds in oligopeptides	Pro_isomerase
SGB1871diffH_sweep_8_consensus	3215	S	yheS_3	ABC transporter, ATP-binding protein	ABC_tran,ABC_tran_CTD,ABC_tran_Xtn
SGB1871diffH_sweep_8_consensus	3254	L	-	Belongs to the DEAD box helicase family	DEAD,DbpA,Helicase_C
SGB1871diffH_sweep_8_consensus	3255	G	-	COG NOG04002 non supervised orthologous group	Bac_rhamnosid,Bac_rhamnosid6H,Bac_rhamnosid_C,Bac_rhamnosid_N
SGB1871diffH_sweep_8_consensus	3297	U	secA	Part of the Sec protein translocase complex. Interacts with the SecYEG preprotein conducting channel. Has a central role in coupling the hydrolysis of ATP to the transfer of proteins into and across the cell membrane, serving as an ATP-driven molecular motor driving the stepwise translocation of polypeptide chains across the membrane	Helicase_C,SEC-C,SecA_DEAD,SecA_PP_bind,SecA_SW
SGB1871diffH_sweep_8_consensus	3351	S	-	Belongs to the peptidase M16 family	Peptidase_M16,Peptidase_M16_C
SGB1871diffH_sweep_8_consensus	3420	I	-	Psort location CytoplasmicMembrane, score	AMP-binding
SGB1871diffH_sweep_8_consensus	3547	L	-	Belongs to the 'phage' integrase family	Phage_int_SAM_4,Phage_integrase
SGB1871diffH_sweep_8_consensus	3673	V	czcA	Belongs to the resistance-nodulation-cell division (RND) (TC 2.A.6) family	ACR_tran
SGB1871diffH_sweep_8_consensus	3774	P	-	COG COG3119 Arylsulfatase A and related enzymes	Sulfatase
SGB1871diffH_sweep_8_consensus	3775	P	-	COG COG3119 Arylsulfatase A and related enzymes	Sulfatase
SGB1871diffH_sweep_8_consensus	3788	H	-	TonB-linked outer membrane protein, SusC RagA family	CarbopepD_reg_2,Plug,STN
SGB1871diffH_sweep_8_consensus	3789	P	-	SusD family	SusD-like_3,SusD_RagB
SGB1871diffH_sweep_8_consensus	3971	S	-	PD-(D/E)XK nuclease superfamily	AAA-ATPase_like,PDDEXK_9
SGB1871diffH_sweep_8_consensus	3985	T	-	Psort location CytoplasmicMembrane, score 7.88	GAF,HATPase_c,HisKA,PAS_4,PAS_9,Response_reg
SGB1871diffH_sweep_8_consensus	4198	M	mrcA	COG5009 Membrane carboxypeptidase penicillin-binding protein	Transgly,Transpeptidase
SGB1871diffH_sweep_8_consensus	4204	T	-	ATPase histidine kinase DNA gyrase B HSP90 domain protein	DUF5112,DUF5113,HATPase_c
SGB1871diffH_sweep_8_consensus	4381	F	-	PFAM SusD family	SusD-like_3,SusD_RagB
SGB1871diffH_sweep_8_consensus	4384	M	menC	Psort location Cytoplasmic, score 8.96	MR_MLE_C
SGB1871diffH_sweep_8_consensus	4402	D	-	COG NOG26689 non supervised orthologous group	CbiA
SGB1871diffH_sweep_8_consensus	4478	L	recD2_4	COG COG1112 Superfamily I DNA and RNA helicases and helicase subunits	AAA_11,AAA_12,DUF3320,DUF4011
SGB1871diffH_sweep_8_consensus	4487	E	aspD	COG COG0436 Aspartate tyrosine aromatic aminotransferase	Aminotran_1_2
SGB1871diffH_sweep_8_consensus	4529	S	-	Psort location CytoplasmicMembrane, score 10.00	AI-2E_transport
SGB1871diffH_sweep_8_consensus	4614	H	-	RibD C-terminal domain	RibD_C
SGB1871diffH_sweep_8_consensus	4679	U	-	Relaxase mobilization nuclease domain protein	Relaxase
SGB1871diffH_sweep_8_consensus	4680	L	-	Belongs to the 'phage' integrase family	Arm-DNA-bind_5,Phage_int_SAM_5,Phage_integrase
SGB1934diffH_sweep_1_consensus	239	S	-	Protein of unknown function (DUF4876)	DUF4876
SGB1934diffH_sweep_1_consensus	324	G	-	Hexokinase	Hexokinase_1,Hexokinase_2
[truncated: 3,573 more rows]

## Sheet: TableS3c_virulence factors
Table S3c - Virulence factors in genes unique to pathogen GWSSs
[truncated: 25 more rows]

[truncated: 9 more sheets: TableS4-reassigned SGBs, TableS5_isolate_metadata, TableS6_sampleMetadata_select, TableS7_sample_number_summary, TableS8a_Parameter_adj_indiv, TableS8b_Parameter_adj_comb, TableS9-Cholerae_strains_used, TableS10_isolate_recomb_rates, TableS11_MG_association_list]
